# Supplementary material for: Water-soluble β-strand peptidomimetics
Source: Org Biomol Chem. 2026 Jul 15. Online ahead of print. doi: 10.1039/d6ob00667a (PMC13397914; doi:10.1039/d6ob00667a)
Supplement: OB-OLF-D6OB00667A-s002 [file OB-OLF-D6OB00667A-s002.cif]

# Supplementary Information (SI) for Organic & Biomolecular Chemistry.
# This journal is © The Royal Society of Chemistry 2026

####################################################################### 
# 
# This file contains crystal structure data downloaded from the 
# Cambridge Structural Database (CSD) hosted by the Cambridge 
# Crystallographic Data Centre (CCDC).
# 
# Full information about CCDC data access policies and citation 
# guidelines are available at http://www.ccdc.cam.ac.uk/access/V1 
# 
# Audit and citation data items may have been added by the CCDC. 
# Please retain this information to preserve the provenance of 
# this file and to allow appropriate attribution of the data. 
# 
#######################################################################

data_29
_database_code_depnum_ccdc_archive 'CCDC 2546212'
loop_
_audit_author_name
_audit_author_address
'Graham Tizzard'
;University of Southampton
United Kingdom
;
_audit_update_record             
;
2026-04-14 deposited with the CCDC.	2026-07-15 downloaded from the CCDC.
;

#2023gjt7004z

_audit_creation_date             2023-06-21
_audit_creation_method           
;
Olex2 1.5-alpha
(compiled 2023.03.06 svn.rbb2c1857 for OlexSys, GUI svn.r6748)
;
_shelx_SHELXL_version_number     2018/3
loop_
_audit_author_email
Graham.Tizzard@soton.ac.uk
_chemical_name_common            ?
_chemical_name_systematic        ?
_chemical_formula_moiety         'C16 H22 N2 O3'
_chemical_formula_sum            'C16 H22 N2 O3'
_chemical_formula_weight         290.35
_chemical_absolute_configuration ad
_chemical_melting_point          ?
_chemical_oxdiff_formula         'C16 H22 N2 O3'
_chemical_oxdiff_usercomment     RB-10-019
loop_
_atom_type_symbol
_atom_type_description
_atom_type_scat_dispersion_real
_atom_type_scat_dispersion_imag
_atom_type_scat_source
C C 0.0181 0.0091 'International Tables Vol C Tables 4.2.6.8 and 6.1.1.4'
H H 0.0000 0.0000 'International Tables Vol C Tables 4.2.6.8 and 6.1.1.4'
N N 0.0311 0.0180 'International Tables Vol C Tables 4.2.6.8 and 6.1.1.4'
O O 0.0492 0.0322 'International Tables Vol C Tables 4.2.6.8 and 6.1.1.4'

_shelx_space_group_comment       
;
The symmetry employed for this shelxl refinement is uniquely defined
by the following loop, which should always be used as a source of
symmetry information in preference to the above space-group names.
They are only intended as comments.
;
_space_group_crystal_system      monoclinic
_space_group_IT_number           4
_space_group_name_H-M_alt        'P 1 21 1'
_space_group_name_Hall           'P 2yb'
loop_
_space_group_symop_operation_xyz
'x, y, z'
'-x, y+1/2, -z'

_cell_length_a                   5.58530(10)
_cell_length_b                   5.62830(10)
_cell_length_c                   24.5275(5)
_cell_angle_alpha                90
_cell_angle_beta                 92.137(2)
_cell_angle_gamma                90
_cell_volume                     770.50(3)
_cell_formula_units_Z            2
_cell_measurement_reflns_used    11635
_cell_measurement_temperature    100.00(10)
_cell_measurement_theta_max      70.1220
_cell_measurement_theta_min      3.5320
_shelx_estimated_absorpt_T_max   0.993
_shelx_estimated_absorpt_T_min   0.817
_exptl_absorpt_coefficient_mu    0.704
_exptl_absorpt_correction_T_max  1.00000
_exptl_absorpt_correction_T_min  0.81379
_exptl_absorpt_correction_type   multi-scan
_exptl_absorpt_process_details   
;
CrysAlisPro 1.171.42.93a (Rigaku Oxford Diffraction, 2023)
Empirical absorption correction using spherical harmonics,
implemented in SCALE3 ABSPACK scaling algorithm.
;
_exptl_absorpt_special_details   ?
_exptl_crystal_colour            colourless
_exptl_crystal_colour_primary    colourless
_exptl_crystal_density_diffrn    1.252
_exptl_crystal_density_meas      ?
_exptl_crystal_density_method    ?
_exptl_crystal_description       plate
_exptl_crystal_F_000             312
_exptl_crystal_size_max          0.3
_exptl_crystal_size_mid          0.08
_exptl_crystal_size_min          0.01
_exptl_transmission_factor_max   ?
_exptl_transmission_factor_min   ?
_diffrn_reflns_av_R_equivalents  0.0241
_diffrn_reflns_av_unetI/netI     0.0143
_diffrn_reflns_Laue_measured_fraction_full 0.998
_diffrn_reflns_Laue_measured_fraction_max 0.994
_diffrn_reflns_limit_h_max       6
_diffrn_reflns_limit_h_min       -5
_diffrn_reflns_limit_k_max       6
_diffrn_reflns_limit_k_min       -6
_diffrn_reflns_limit_l_max       29
_diffrn_reflns_limit_l_min       -29
_diffrn_reflns_number            13116
_diffrn_reflns_point_group_measured_fraction_full 0.991
_diffrn_reflns_point_group_measured_fraction_max 0.983
_diffrn_reflns_theta_full        67.679
_diffrn_reflns_theta_max         70.355
_diffrn_reflns_theta_min         3.606
_diffrn_ambient_environment      N~2~
_diffrn_ambient_temperature      100.00(10)
_diffrn_detector                 'hybrid pixel array detector'
_diffrn_detector_area_resol_mean 10
_diffrn_detector_dtime           0.000
_diffrn_detector_type            'Rigaku, HyPix Arc-100'
_diffrn_measured_fraction_theta_full 0.998
_diffrn_measured_fraction_theta_max 0.994
_diffrn_measurement_details      
;
List of Runs (angles in degrees, time in seconds):

  # Type    Start    End  Width  t~exp~   \w     \q     \k     \f   Frames
#--------------------------------------------------------------------------
  1  \w     31.00 107.00   0.50    0.10    --   53.80-140.00-119.00  152
  2  \w     31.00 122.00   0.50    0.40    --   82.96-140.00-119.00  182
  3  \w     23.00 112.00   0.50    0.40    --   82.96-125.00   0.00  178
  4  \w     75.00 100.00   0.50    0.40    --   82.96-125.00 -60.00   50
  5  \w     24.00  62.00   0.50    0.40    --   82.96-125.00 -60.00   76
  6  \w     48.00  74.00   0.50    0.40    --   82.96-125.00 -90.00   52
  7  \w     26.00 100.00   0.50    0.10    --   54.07-129.00  53.00  148
  8  \w     26.00 115.00   0.50    0.40    --   82.96-129.00  53.00  178
  9  \w     24.00  64.00   0.50    0.40    --   82.96-125.00  90.00   80
 10  \w     71.00 112.00   0.50    0.40    --   82.96-125.00  90.00   82
 11  \w     87.00 112.00   0.50    0.40    --   82.96-125.00  30.00   50
 12  \w     25.00  56.00   0.50    0.40    --   82.96 -99.00   0.00   62
 13  \w    -13.00  28.00   0.50    0.10    --   54.07 -19.00  30.00   82
 14  \w     52.00  97.00   0.50    0.40    --   82.96 -77.00 120.00   90
 15  \w     67.00  93.00   0.50    0.40    --   82.96 -77.00  90.00   52
 16  \w     65.00  91.00   0.50    0.40    --   82.96 -77.00  60.00   52
 17  \w     58.00  93.00   0.50    0.40    --   82.96 -77.00 -30.00   70
 18  \w     70.00  97.00   0.50    0.40    --   82.96 -77.00  30.00   54
 19  \w     35.00  62.00   0.50    0.40    --   82.96 -77.00  60.00   54
 20  \w     39.00  78.00   0.50    0.40    --   82.96 -77.00 -90.00   78
 21  \w     17.00  66.00   0.50    0.40    --   82.96 -57.00-150.00   98
 22  \w     63.00  91.00   0.50    0.40    --   82.96 -77.00-180.00   56
 23  \w     18.00  59.00   0.50    0.40    --   82.96 -57.00-180.00   82
 24  \w     13.00  38.00   0.50    0.40    --   82.96 -37.00-150.00   50
 25  \w     14.00  43.00   0.50    0.40    --   82.96 -37.00 -90.00   58
 26  \w    -13.00  28.00   0.50    0.10    --   54.07 -19.00-150.00   82
 27  \w     17.00  43.00   0.50    0.40    --   82.96 -37.00  90.00   52
 28  \w     14.00  43.00   0.50    0.40    --   82.96 -37.00 120.00   58
 29  \w     80.00 146.00   0.50    0.40    --   82.96 129.00 126.00  132
 30  \w     81.00 107.00   0.50    0.40    --   82.96  37.00  30.00   52
 31  \w     92.00 119.00   0.50    0.40    --   82.96  77.00  60.00   54
 32  \w     88.00 119.00   0.50    0.40    --   82.96  77.00-120.00   62
 33  \w     70.00 143.00   0.50    0.40    --   82.96  77.00-150.00  146
 34  \w     83.00 130.00   0.50    0.40    --   82.96  77.00-180.00   94
 35  \w     41.00 114.00   0.50    0.10    --   53.80  77.00-180.00  146
 36  \w     92.00 118.00   0.50    0.40    --   82.96  77.00 -30.00   52
 37  \w     79.00 135.00   0.50    0.40    --   82.96  57.00 -60.00  112
 38  \w     70.00  99.00   0.50    0.40    --   82.96  77.00   0.00   58
 39  \w    104.00 142.00   0.50    0.40    --   82.96  77.00   0.00   76
 40  \w    117.00 143.00   0.50    0.40    --   82.96  37.00  30.00   52
 41  \w     80.00 106.00   0.50    0.40    --   82.96  57.00  90.00   52
 42  \w    -24.00  10.00   0.50    0.10    --  -57.44  19.00  90.00   68
 43  \w    -64.00 -12.00   0.50    0.40    --  -78.86  57.00 120.00  104
 44  \w    -40.00  -9.00   0.50    0.40    --  -78.86  37.00  30.00   62
 45  \w    -40.00  -9.00   0.50    0.40    --  -78.86  37.00   0.00   62
 46  \w    -92.00 -19.00   0.50    0.40    --  -78.86  77.00 -60.00  146
 47  \w    -40.00  -9.00   0.50    0.40    --  -78.86  37.00 -90.00   62
 48  \w   -120.00 -66.00   0.50    0.10    --  -57.44-140.00-119.00  108
 49  \w   -142.00 -66.00   0.50    0.40    --  -78.86-140.00-119.00  152
 50  \w   -120.00 -74.00   0.50    0.10    --  -57.44-129.00  53.00   92
 51  \w   -142.00 -74.00   0.50    0.40    --  -78.86-129.00  53.00  136
;
_diffrn_measurement_device       'four-circle diffractometer'
_diffrn_measurement_device_details 'Rigaku, UG2 \k goniometer'
_diffrn_measurement_device_type  
'Rigaku 007HF diffractometer equipped with Arc)Sec VHF Varimax confocal mirrors and a UG2 goniometer and HyPix Arc-100 detector'
_diffrn_measurement_method       'profile data from \w-scans'
_diffrn_measurement_specimen_support 'MiTeGen loops'
_diffrn_orient_matrix_type       
'CrysAlisPro convention (1999,Acta A55,543-557)'
_diffrn_orient_matrix_UB_11      -0.0479715000
_diffrn_orient_matrix_UB_12      0.0015021000
_diffrn_orient_matrix_UB_13      0.0614713000
_diffrn_orient_matrix_UB_21      0.0108031000
_diffrn_orient_matrix_UB_22      -0.2734623000
_diffrn_orient_matrix_UB_23      0.0008508000
_diffrn_orient_matrix_UB_31      0.2715349000
_diffrn_orient_matrix_UB_32      0.0112421000
_diffrn_orient_matrix_UB_33      0.0131652000
_diffrn_radiation_collimation    0.3
_diffrn_radiation_monochromator  'Arc)Sec VHF Varimax focusing mirrors'
_diffrn_radiation_probe          x-ray
_diffrn_radiation_type           'Cu K\a'
_diffrn_radiation_wavelength     1.54178
_diffrn_source                   'Rotating anode'
_diffrn_source_current           30.0
_diffrn_source_power             1.2
_diffrn_source_target            Cu
_diffrn_source_type              'Rigaku 007 HF'
_diffrn_source_voltage           40.0
_reflns_Friedel_coverage         0.786
_reflns_Friedel_fraction_full    0.983
_reflns_Friedel_fraction_max     0.970
_reflns_number_gt                2870
_reflns_number_total             2895
_reflns_special_details          
;
 Reflections were merged by SHELXL according to the crystal
 class for the calculation of statistics and refinement.
 
 _reflns_Friedel_fraction is defined as the number of unique
 Friedel pairs measured divided by the number that would be
 possible theoretically, ignoring centric projections and
 systematic absences.
;
_reflns_threshold_expression     'I > 2\s(I)'
_computing_cell_refinement       'CrysAlisPro 1.171.42.93a (Rigaku OD, 2023)'
_computing_data_collection       'CrysAlisPro 1.171.42.93a (Rigaku OD, 2023)'
_computing_data_reduction        'CrysAlisPro 1.171.42.93a (Rigaku OD, 2023)'
_computing_molecular_graphics    'Olex2 1.5-alpha (Dolomanov et al., 2009)'
_computing_publication_material  'Olex2 1.5-alpha (Dolomanov et al., 2009)'
_computing_structure_refinement  'SHELXL 2018/3 (Sheldrick, 2015)'
_computing_structure_solution    'SHELXT 2018/2 (Sheldrick, 2018)'
_refine_diff_density_max         0.146
_refine_diff_density_min         -0.213
_refine_diff_density_rms         0.039
_refine_ls_abs_structure_details 
;
 Flack x determined using 1253 quotients [(I+)-(I-)]/[(I+)+(I-)]
 (Parsons, Flack and Wagner, Acta Cryst. B69 (2013) 249-259).
;
_refine_ls_abs_structure_Flack   0.00(11)
_refine_ls_extinction_coef       .
_refine_ls_extinction_method     none
_refine_ls_goodness_of_fit_ref   1.056
_refine_ls_hydrogen_treatment    mixed
_refine_ls_matrix_type           full
_refine_ls_number_parameters     196
_refine_ls_number_reflns         2895
_refine_ls_number_restraints     1
_refine_ls_R_factor_all          0.0290
_refine_ls_R_factor_gt           0.0289
_refine_ls_restrained_S_all      1.056
_refine_ls_shift/su_max          0.001
_refine_ls_shift/su_mean         0.000
_refine_ls_structure_factor_coef Fsqd
_refine_ls_weighting_details     
'w=1/[\s^2^(Fo^2^)+(0.0565P)^2^+0.1028P] where P=(Fo^2^+2Fc^2^)/3'
_refine_ls_weighting_scheme      calc
_refine_ls_wR_factor_gt          0.0810
_refine_ls_wR_factor_ref         0.0812
_refine_special_details          
'H-atom bonded to N1 located in the difference map and refined with the riding model.'
_olex2_refinement_description    
;
1. Fixed Uiso
 At 1.2 times of:
  All C(H) groups, All C(H,H) groups, All N(H) groups
 At 1.5 times of:
  All C(H,H,H) groups
2.a Ternary CH refined with riding coordinates:
 C2(H2)
2.b Secondary CH2 refined with riding coordinates:
 C3(H3A,H3B), C4(H4A,H4B), C5(H5A,H5B)
2.c Aromatic/amide H refined with riding coordinates:
 C12(H12), C13(H13), C14(H14), C15(H15), C16(H16)
2.d Idealised Me refined as rotating group:
 C8(H8A,H8B,H8C), C9(H9A,H9B,H9C), C10(H10A,H10B,H10C)
;
_atom_sites_solution_hydrogens   mixed
_atom_sites_solution_primary     dual
_atom_sites_solution_secondary   ?
loop_
_atom_site_label
_atom_site_type_symbol
_atom_site_fract_x
_atom_site_fract_y
_atom_site_fract_z
_atom_site_U_iso_or_equiv
_atom_site_adp_type
_atom_site_occupancy
_atom_site_site_symmetry_order
_atom_site_calc_flag
_atom_site_refinement_flags_posn
_atom_site_refinement_flags_adp
_atom_site_refinement_flags_occupancy
_atom_site_disorder_assembly
_atom_site_disorder_group
O1 O 1.1427(2) 0.8491(2) 0.71913(5) 0.0260(3) Uani 1 1 d . . . . .
O2 O 0.1374(2) 0.2375(2) 0.82039(5) 0.0234(3) Uani 1 1 d . . . . .
O3 O 0.3923(2) -0.0124(3) 0.86492(5) 0.0276(3) Uani 1 1 d . . . . .
N1 N 0.8763(2) 0.5506(3) 0.73834(6) 0.0223(3) Uani 1 1 d . . . . .
H1 H 0.976(4) 0.483(5) 0.7637(9) 0.027 Uiso 1 1 d . U . . .
N2 N 0.8343(2) 0.7328(3) 0.65807(5) 0.0199(3) Uani 1 1 d . . . . .
C1 C 0.9708(3) 0.7235(3) 0.70670(6) 0.0201(3) Uani 1 1 d . . . . .
C2 C 0.6964(3) 0.4074(3) 0.70899(7) 0.0207(3) Uani 1 1 d . . . . .
H2 H 0.769715 0.255703 0.696503 0.025 Uiso 1 1 calc R U . . .
C3 C 0.6329(3) 0.5667(3) 0.65955(6) 0.0213(3) Uani 1 1 d . . . . .
H3A H 0.619017 0.471991 0.625557 0.026 Uiso 1 1 calc R U . . .
H3B H 0.480331 0.652063 0.664582 0.026 Uiso 1 1 calc R U . . .
C4 C 0.4796(3) 0.3540(3) 0.74270(7) 0.0213(3) Uani 1 1 d . . . . .
H4A H 0.419435 0.504092 0.758169 0.026 Uiso 1 1 calc R U . . .
H4B H 0.350678 0.286336 0.718643 0.026 Uiso 1 1 calc R U . . .
C5 C 0.5378(3) 0.1808(3) 0.78888(7) 0.0249(4) Uani 1 1 d . . . . .
H5A H 0.585350 0.026466 0.773197 0.030 Uiso 1 1 calc R U . . .
H5B H 0.675960 0.242273 0.811077 0.030 Uiso 1 1 calc R U . . .
C6 C 0.3304(3) 0.1418(3) 0.82526(7) 0.0212(4) Uani 1 1 d . . . . .
C7 C 0.2218(3) -0.0902(3) 0.90569(7) 0.0235(4) Uani 1 1 d . . . . .
C8 C 0.0190(3) -0.2273(4) 0.87783(8) 0.0299(4) Uani 1 1 d . . . . .
H8A H -0.075636 -0.120158 0.854037 0.045 Uiso 1 1 calc R U . . .
H8B H -0.083693 -0.294791 0.905426 0.045 Uiso 1 1 calc R U . . .
H8C H 0.084876 -0.355752 0.855966 0.045 Uiso 1 1 calc R U . . .
C9 C 0.1337(5) 0.1184(4) 0.93837(8) 0.0394(5) Uani 1 1 d . . . . .
H9A H 0.270273 0.217193 0.950313 0.059 Uiso 1 1 calc R U . . .
H9B H 0.051722 0.059797 0.970349 0.059 Uiso 1 1 calc R U . . .
H9C H 0.021967 0.213282 0.915591 0.059 Uiso 1 1 calc R U . . .
C10 C 0.3774(3) -0.2514(4) 0.94178(8) 0.0352(5) Uani 1 1 d . . . . .
H10A H 0.437913 -0.382675 0.919938 0.053 Uiso 1 1 calc R U . . .
H10B H 0.282116 -0.315316 0.971163 0.053 Uiso 1 1 calc R U . . .
H10C H 0.512585 -0.160388 0.957539 0.053 Uiso 1 1 calc R U . . .
C11 C 0.8473(3) 0.9070(3) 0.61729(6) 0.0191(3) Uani 1 1 d . . . . .
C12 C 0.6595(3) 0.9266(3) 0.57827(7) 0.0216(4) Uani 1 1 d . . . . .
H12 H 0.525770 0.822877 0.579814 0.026 Uiso 1 1 calc R U . . .
C13 C 0.6665(3) 1.0963(3) 0.53728(7) 0.0233(4) Uani 1 1 d . . . . .
H13 H 0.537667 1.106844 0.510987 0.028 Uiso 1 1 calc R U . . .
C14 C 0.8585(3) 1.2504(3) 0.53421(7) 0.0234(4) Uani 1 1 d . . . . .
H14 H 0.862535 1.366677 0.506196 0.028 Uiso 1 1 calc R U . . .
C15 C 1.0455(3) 1.2314(3) 0.57297(7) 0.0231(4) Uani 1 1 d . . . . .
H15 H 1.177610 1.337178 0.571391 0.028 Uiso 1 1 calc R U . . .
C16 C 1.0435(3) 1.0612(3) 0.61394(6) 0.0214(4) Uani 1 1 d . . . . .
H16 H 1.174536 1.049319 0.639622 0.026 Uiso 1 1 calc R U . . .

loop_
_atom_site_aniso_label
_atom_site_aniso_U_11
_atom_site_aniso_U_22
_atom_site_aniso_U_33
_atom_site_aniso_U_23
_atom_site_aniso_U_13
_atom_site_aniso_U_12
O1 0.0247(6) 0.0271(6) 0.0257(6) 0.0043(5) -0.0051(5) -0.0068(5)
O2 0.0224(6) 0.0232(6) 0.0246(6) 0.0050(5) 0.0011(4) 0.0021(5)
O3 0.0212(6) 0.0346(7) 0.0272(6) 0.0139(5) 0.0013(5) 0.0014(5)
N1 0.0199(7) 0.0261(8) 0.0208(7) 0.0055(6) -0.0026(5) -0.0019(6)
N2 0.0215(7) 0.0195(7) 0.0185(6) 0.0008(6) -0.0011(5) -0.0036(6)
C1 0.0200(8) 0.0215(9) 0.0188(8) -0.0002(7) 0.0005(6) 0.0014(7)
C2 0.0225(8) 0.0196(8) 0.0200(7) 0.0011(7) 0.0012(6) -0.0005(7)
C3 0.0229(8) 0.0220(9) 0.0190(7) 0.0014(7) -0.0001(6) -0.0047(7)
C4 0.0209(8) 0.0213(8) 0.0214(7) 0.0032(7) -0.0007(6) -0.0010(7)
C5 0.0210(8) 0.0270(9) 0.0269(8) 0.0086(7) 0.0023(6) 0.0006(7)
C6 0.0223(8) 0.0208(8) 0.0203(8) 0.0038(6) -0.0027(6) -0.0016(7)
C7 0.0263(9) 0.0228(9) 0.0217(8) 0.0063(7) 0.0039(6) -0.0014(7)
C8 0.0291(10) 0.0245(9) 0.0359(10) 0.0048(8) -0.0021(8) -0.0027(8)
C9 0.0630(14) 0.0284(11) 0.0273(9) -0.0004(8) 0.0098(9) -0.0026(10)
C10 0.0300(10) 0.0410(12) 0.0342(10) 0.0189(9) -0.0023(8) -0.0021(9)
C11 0.0229(8) 0.0179(8) 0.0166(7) -0.0015(6) 0.0028(6) 0.0011(7)
C12 0.0228(8) 0.0219(8) 0.0203(8) -0.0011(7) 0.0012(6) -0.0023(7)
C13 0.0236(8) 0.0264(9) 0.0198(8) 0.0019(7) -0.0011(6) 0.0026(7)
C14 0.0269(8) 0.0211(8) 0.0226(8) 0.0033(7) 0.0038(6) 0.0022(7)
C15 0.0245(8) 0.0204(8) 0.0248(8) 0.0001(7) 0.0049(6) -0.0020(7)
C16 0.0210(8) 0.0220(9) 0.0211(8) -0.0007(7) 0.0011(6) -0.0009(7)

_geom_special_details            
;
 All esds (except the esd in the dihedral angle between two l.s. planes)
 are estimated using the full covariance matrix.  The cell esds are taken
 into account individually in the estimation of esds in distances, angles
 and torsion angles; correlations between esds in cell parameters are only
 used when they are defined by crystal symmetry.  An approximate (isotropic)
 treatment of cell esds is used for estimating esds involving l.s. planes.
;
loop_
_geom_bond_atom_site_label_1
_geom_bond_atom_site_label_2
_geom_bond_distance
_geom_bond_site_symmetry_2
_geom_bond_publ_flag
O1 C1 1.222(2) . ?
O2 C6 1.207(2) . ?
O3 C6 1.339(2) . ?
O3 C7 1.473(2) . ?
N1 H1 0.90(2) . ?
N1 C1 1.363(2) . ?
N1 C2 1.457(2) . ?
N2 C1 1.393(2) . ?
N2 C3 1.465(2) . ?
N2 C11 1.404(2) . ?
C2 H2 1.0000 . ?
C2 C3 1.539(2) . ?
C2 C4 1.521(2) . ?
C3 H3A 0.9900 . ?
C3 H3B 0.9900 . ?
C4 H4A 0.9900 . ?
C4 H4B 0.9900 . ?
C4 C5 1.520(2) . ?
C5 H5A 0.9900 . ?
C5 H5B 0.9900 . ?
C5 C6 1.505(2) . ?
C7 C8 1.512(3) . ?
C7 C9 1.514(3) . ?
C7 C10 1.518(2) . ?
C8 H8A 0.9800 . ?
C8 H8B 0.9800 . ?
C8 H8C 0.9800 . ?
C9 H9A 0.9800 . ?
C9 H9B 0.9800 . ?
C9 H9C 0.9800 . ?
C10 H10A 0.9800 . ?
C10 H10B 0.9800 . ?
C10 H10C 0.9800 . ?
C11 C12 1.398(2) . ?
C11 C16 1.403(2) . ?
C12 H12 0.9500 . ?
C12 C13 1.388(2) . ?
C13 H13 0.9500 . ?
C13 C14 1.383(3) . ?
C14 H14 0.9500 . ?
C14 C15 1.390(2) . ?
C15 H15 0.9500 . ?
C15 C16 1.389(2) . ?
C16 H16 0.9500 . ?

loop_
_geom_angle_atom_site_label_1
_geom_angle_atom_site_label_2
_geom_angle_atom_site_label_3
_geom_angle
_geom_angle_site_symmetry_1
_geom_angle_site_symmetry_3
_geom_angle_publ_flag
C6 O3 C7 122.00(14) . . ?
C1 N1 H1 116.7(15) . . ?
C1 N1 C2 112.84(13) . . ?
C2 N1 H1 120.3(17) . . ?
C1 N2 C3 110.57(13) . . ?
C1 N2 C11 126.52(15) . . ?
C11 N2 C3 121.57(13) . . ?
O1 C1 N1 126.05(15) . . ?
O1 C1 N2 126.30(16) . . ?
N1 C1 N2 107.65(14) . . ?
N1 C2 H2 109.9 . . ?
N1 C2 C3 101.64(14) . . ?
N1 C2 C4 112.88(14) . . ?
C3 C2 H2 109.9 . . ?
C4 C2 H2 109.9 . . ?
C4 C2 C3 112.25(14) . . ?
N2 C3 C2 103.69(13) . . ?
N2 C3 H3A 111.0 . . ?
N2 C3 H3B 111.0 . . ?
C2 C3 H3A 111.0 . . ?
C2 C3 H3B 111.0 . . ?
H3A C3 H3B 109.0 . . ?
C2 C4 H4A 109.1 . . ?
C2 C4 H4B 109.1 . . ?
H4A C4 H4B 107.9 . . ?
C5 C4 C2 112.28(14) . . ?
C5 C4 H4A 109.1 . . ?
C5 C4 H4B 109.1 . . ?
C4 C5 H5A 109.0 . . ?
C4 C5 H5B 109.0 . . ?
H5A C5 H5B 107.8 . . ?
C6 C5 C4 112.78(14) . . ?
C6 C5 H5A 109.0 . . ?
C6 C5 H5B 109.0 . . ?
O2 C6 O3 124.50(16) . . ?
O2 C6 C5 125.52(16) . . ?
O3 C6 C5 109.97(14) . . ?
O3 C7 C8 109.70(14) . . ?
O3 C7 C9 111.10(16) . . ?
O3 C7 C10 101.72(14) . . ?
C8 C7 C9 112.46(16) . . ?
C8 C7 C10 111.18(16) . . ?
C9 C7 C10 110.19(16) . . ?
C7 C8 H8A 109.5 . . ?
C7 C8 H8B 109.5 . . ?
C7 C8 H8C 109.5 . . ?
H8A C8 H8B 109.5 . . ?
H8A C8 H8C 109.5 . . ?
H8B C8 H8C 109.5 . . ?
C7 C9 H9A 109.5 . . ?
C7 C9 H9B 109.5 . . ?
C7 C9 H9C 109.5 . . ?
H9A C9 H9B 109.5 . . ?
H9A C9 H9C 109.5 . . ?
H9B C9 H9C 109.5 . . ?
C7 C10 H10A 109.5 . . ?
C7 C10 H10B 109.5 . . ?
C7 C10 H10C 109.5 . . ?
H10A C10 H10B 109.5 . . ?
H10A C10 H10C 109.5 . . ?
H10B C10 H10C 109.5 . . ?
C12 C11 N2 119.05(15) . . ?
C12 C11 C16 118.61(15) . . ?
C16 C11 N2 122.34(15) . . ?
C11 C12 H12 119.7 . . ?
C13 C12 C11 120.64(15) . . ?
C13 C12 H12 119.7 . . ?
C12 C13 H13 119.6 . . ?
C14 C13 C12 120.88(15) . . ?
C14 C13 H13 119.6 . . ?
C13 C14 H14 120.7 . . ?
C13 C14 C15 118.63(16) . . ?
C15 C14 H14 120.7 . . ?
C14 C15 H15 119.3 . . ?
C16 C15 C14 121.45(17) . . ?
C16 C15 H15 119.3 . . ?
C11 C16 H16 120.1 . . ?
C15 C16 C11 119.78(15) . . ?
C15 C16 H16 120.1 . . ?

loop_
_geom_torsion_atom_site_label_1
_geom_torsion_atom_site_label_2
_geom_torsion_atom_site_label_3
_geom_torsion_atom_site_label_4
_geom_torsion
_geom_torsion_site_symmetry_1
_geom_torsion_site_symmetry_2
_geom_torsion_site_symmetry_3
_geom_torsion_site_symmetry_4
_geom_torsion_publ_flag
N1 C2 C3 N2 18.04(17) . . . . ?
N1 C2 C4 C5 -70.5(2) . . . . ?
N2 C11 C12 C13 -179.83(15) . . . . ?
N2 C11 C16 C15 -179.47(16) . . . . ?
C1 N1 C2 C3 -17.72(18) . . . . ?
C1 N1 C2 C4 -138.16(15) . . . . ?
C1 N2 C3 C2 -13.92(18) . . . . ?
C1 N2 C11 C12 -163.46(16) . . . . ?
C1 N2 C11 C16 17.1(2) . . . . ?
C2 N1 C1 O1 -170.96(17) . . . . ?
C2 N1 C1 N2 9.78(19) . . . . ?
C2 C4 C5 C6 175.33(15) . . . . ?
C3 N2 C1 O1 -175.88(17) . . . . ?
C3 N2 C1 N1 3.38(19) . . . . ?
C3 N2 C11 C12 2.1(2) . . . . ?
C3 N2 C11 C16 -177.36(15) . . . . ?
C3 C2 C4 C5 175.39(15) . . . . ?
C4 C2 C3 N2 138.92(14) . . . . ?
C4 C5 C6 O2 -1.4(3) . . . . ?
C4 C5 C6 O3 179.82(15) . . . . ?
C6 O3 C7 C8 64.4(2) . . . . ?
C6 O3 C7 C9 -60.5(2) . . . . ?
C6 O3 C7 C10 -177.78(18) . . . . ?
C7 O3 C6 O2 3.1(3) . . . . ?
C7 O3 C6 C5 -178.03(16) . . . . ?
C11 N2 C1 O1 -9.0(3) . . . . ?
C11 N2 C1 N1 170.22(15) . . . . ?
C11 N2 C3 C2 178.48(14) . . . . ?
C11 C12 C13 C14 -0.3(3) . . . . ?
C12 C11 C16 C15 1.1(2) . . . . ?
C12 C13 C14 C15 0.2(3) . . . . ?
C13 C14 C15 C16 0.5(3) . . . . ?
C14 C15 C16 C11 -1.2(3) . . . . ?
C16 C11 C12 C13 -0.4(2) . . . . ?

_shelx_res_file                  
;
TITL 2023gjt7004z_a.res in P2(1)
    2023gjt7004z.res
    created by SHELXL-2018/3 at 16:19:39 on 21-Jun-2023
REM Old TITL 2023gjt7004z in P2(1)
REM SHELXT solution in P2(1): R1 0.085, Rweak 0.028, Alpha 0.001
REM <I/s> 0.445 for 2 systematic absences, Orientation as input
REM Flack x = -0.208 ( 0.126 ) from 1260 Parsons' quotients
REM Formula found by SHELXT: C16 N2 O3
CELL 1.54178 5.5853 5.6283 24.5275 90 92.137 90
ZERR 2 0.0001 0.0001 0.0005 0 0.002 0
LATT -1
SYMM -X,0.5+Y,-Z
SFAC C H N O
UNIT 32 44 4 6

L.S. 4 0 0
PLAN  2
SIZE 0.01 0.08 0.3
TEMP -173
CONF
BOND
list 4
MORE -1
BOND $H
fmap 2 53
acta
REM <olex2.extras>
REM <HklSrc "%.\\2023gjt7004z.hkl">
REM </olex2.extras>

WGHT    0.056500    0.102800
FVAR       1.28749
O1    4    1.142742    0.849147    0.719132    11.00000    0.02468    0.02713 =
         0.02569    0.00435   -0.00513   -0.00681
O2    4    0.137393    0.237524    0.820392    11.00000    0.02238    0.02320 =
         0.02457    0.00504    0.00109    0.00207
O3    4    0.392257   -0.012421    0.864915    11.00000    0.02117    0.03458 =
         0.02717    0.01393    0.00134    0.00144
N1    3    0.876288    0.550611    0.738345    11.00000    0.01991    0.02609 =
         0.02079    0.00554   -0.00264   -0.00191
H1    2    0.976027    0.483269    0.763714    11.00000   -1.20000
N2    3    0.834345    0.732777    0.658067    11.00000    0.02146    0.01954 =
         0.01855    0.00077   -0.00114   -0.00362
C1    1    0.970841    0.723492    0.706705    11.00000    0.01997    0.02147 =
         0.01876   -0.00021    0.00051    0.00135
C2    1    0.696402    0.407419    0.708991    11.00000    0.02253    0.01956 =
         0.01997    0.00113    0.00122   -0.00047
AFIX  13
H2    2    0.769715    0.255703    0.696503    11.00000   -1.20000
AFIX   0
C3    1    0.632877    0.566655    0.659548    11.00000    0.02288    0.02195 =
         0.01902    0.00140   -0.00010   -0.00474
AFIX  23
H3A   2    0.619017    0.471991    0.625557    11.00000   -1.20000
H3B   2    0.480331    0.652063    0.664582    11.00000   -1.20000
AFIX   0
C4    1    0.479609    0.353991    0.742702    11.00000    0.02093    0.02134 =
         0.02144    0.00323   -0.00071   -0.00099
AFIX  23
H4A   2    0.419435    0.504092    0.758169    11.00000   -1.20000
H4B   2    0.350678    0.286336    0.718643    11.00000   -1.20000
AFIX   0
C5    1    0.537844    0.180764    0.788877    11.00000    0.02103    0.02698 =
         0.02689    0.00856    0.00227    0.00061
AFIX  23
H5A   2    0.585350    0.026466    0.773197    11.00000   -1.20000
H5B   2    0.675960    0.242273    0.811077    11.00000   -1.20000
AFIX   0
C6    1    0.330401    0.141834    0.825264    11.00000    0.02226    0.02077 =
         0.02027    0.00379   -0.00265   -0.00164
C7    1    0.221793   -0.090219    0.905689    11.00000    0.02631    0.02276 =
         0.02169    0.00633    0.00394   -0.00137
C8    1    0.018985   -0.227294    0.877827    11.00000    0.02906    0.02454 =
         0.03585    0.00484   -0.00209   -0.00269
AFIX 137
H8A   2   -0.075636   -0.120158    0.854037    11.00000   -1.50000
H8B   2   -0.083693   -0.294791    0.905426    11.00000   -1.50000
H8C   2    0.084876   -0.355752    0.855966    11.00000   -1.50000
AFIX   0
C9    1    0.133665    0.118417    0.938368    11.00000    0.06304    0.02836 =
         0.02734   -0.00035    0.00983   -0.00260
AFIX 137
H9A   2    0.270273    0.217193    0.950313    11.00000   -1.50000
H9B   2    0.051722    0.059797    0.970349    11.00000   -1.50000
H9C   2    0.021967    0.213282    0.915591    11.00000   -1.50000
AFIX   0
C10   1    0.377391   -0.251437    0.941781    11.00000    0.03004    0.04102 =
         0.03419    0.01886   -0.00234   -0.00215
AFIX 137
H10A  2    0.437913   -0.382675    0.919938    11.00000   -1.50000
H10B  2    0.282116   -0.315316    0.971163    11.00000   -1.50000
H10C  2    0.512585   -0.160388    0.957539    11.00000   -1.50000
AFIX   0
C11   1    0.847320    0.906975    0.617293    11.00000    0.02292    0.01790 =
         0.01657   -0.00151    0.00278    0.00111
C12   1    0.659500    0.926639    0.578272    11.00000    0.02278    0.02186 =
         0.02031   -0.00107    0.00122   -0.00233
AFIX  43
H12   2    0.525770    0.822877    0.579814    11.00000   -1.20000
AFIX   0
C13   1    0.666493    1.096349    0.537280    11.00000    0.02360    0.02644 =
         0.01978    0.00194   -0.00108    0.00257
AFIX  43
H13   2    0.537667    1.106844    0.510987    11.00000   -1.20000
AFIX   0
C14   1    0.858537    1.250357    0.534213    11.00000    0.02690    0.02107 =
         0.02255    0.00331    0.00376    0.00222
AFIX  43
H14   2    0.862535    1.366677    0.506196    11.00000   -1.20000
AFIX   0
C15   1    1.045508    1.231393    0.572967    11.00000    0.02451    0.02043 =
         0.02476    0.00011    0.00487   -0.00199
AFIX  43
H15   2    1.177610    1.337178    0.571391    11.00000   -1.20000
AFIX   0
C16   1    1.043493    1.061227    0.613943    11.00000    0.02095    0.02201 =
         0.02115   -0.00073    0.00114   -0.00092
AFIX  43
H16   2    1.174536    1.049319    0.639622    11.00000   -1.20000
AFIX   0
HKLF 4


REM  2023gjt7004z_a.res in P2(1)
REM wR2 = 0.0812, GooF = S = 1.056, Restrained GooF = 1.056 for all data
REM R1 = 0.0289 for 2870 Fo > 4sig(Fo) and 0.0290 for all 2895 data
REM 196 parameters refined using 1 restraints

END

WGHT      0.0565      0.1028

REM Highest difference peak  0.146,  deepest hole -0.213,  1-sigma level  0.039
Q1    1   0.5950  0.3836  0.7248  11.00000  0.05    0.15
Q2    1   0.4259  0.1574  0.8015  11.00000  0.05    0.14
;
_shelx_res_checksum              92141
_shelx_hkl_file                  
;
   0  -6   0  629.56    8.75
   0  -6   1  202.19    4.44
   0  -6  -1  193.08    4.32
   0  -6   2  229.13    4.75
   0  -6  -3  146.88    3.28
   0  -6   3  140.50    3.63
   0  -6  -4   92.87    2.59
   0  -6   4   88.23    2.81
   0  -6   4   98.01    2.85
   0  -6  -5    2.99    0.49
   0  -6   5    2.44    0.53
   0  -6  -6   14.01    1.01
   0  -6   6   15.32    1.14
   0  -6   6   14.86    1.11
   0  -6  -7    5.62    0.68
   0  -6   7    5.47    0.70
   0  -6  -8   68.00    2.22
   0  -6   8   63.71    2.22
   0  -6  -9    7.19    0.75
   0  -6   9    7.14    0.75
   0  -6 -10   12.32    0.84
   0  -6 -10   13.87    0.99
   0  -6 -11   74.21    2.21
   0  -6 -12    4.15    0.54
   0  -6  13   23.98    1.26
   0  -6 -13   24.50    1.20
   0  -6  14   30.52    1.35
   0  -6 -14   29.58    1.25
   0  -5   0   -0.29    0.97
   0  -5   1  126.75    7.62
   0  -5  -2  143.51    3.67
   0  -5   2  148.31    8.26
   0  -5  -3  126.28    3.46
   0  -5   4  163.55    8.83
   0  -5  -5   48.34    2.20
   0  -5   5   41.89    2.10
   0  -5   5   44.36    2.11
   0  -5   5   45.88    4.72
   0  -5   6   35.44    1.94
   0  -5  -6   38.56    1.98
   0  -5   6   36.29    1.90
   0  -5   6   38.00    4.35
   0  -5  -6   39.59    1.96
   0  -5   7   20.56    1.45
   0  -5   7   21.97    1.52
   0  -5  -7   21.62    1.48
   0  -5  -8   33.31    1.81
   0  -5   8   31.95    1.79
   0  -5   8   30.26    1.73
   0  -5  -9   32.32    1.79
   0  -5   9   30.82    1.77
   0  -5   9   29.06    1.68
   0  -5   9   27.90    3.97
   0  -5  10  236.10   11.00
   0  -5 -10  237.82    5.14
   0  -5  10  236.28    5.12
   0  -5  10  230.51    4.84
   0  -5  10  212.50   10.84
   0  -5  11  252.46   11.23
   0  -5  11  244.21    5.20
   0  -5  11  247.27    4.92
   0  -5 -11  253.75    5.28
   0  -5  12    7.62    0.89
   0  -5  12    9.00    0.90
   0  -5  12    9.99    2.59
   0  -5 -12   11.17    1.09
   0  -5  13   51.40    2.22
   0  -5  13   47.94    1.92
   0  -5  13   50.88    5.08
   0  -5 -13   53.06    2.28
   0  -5  14  187.89    4.35
   0  -5  14  179.15    9.28
   0  -5 -14  198.28    4.51
   0  -5 -15    7.59    0.88
   0  -5  15    7.41    0.84
   0  -5  15    6.93    0.86
   0  -5 -16    7.59    0.82
   0  -5  16    6.76    0.80
   0  -5  16    7.89    0.89
   0  -5 -17   33.96    1.68
   0  -5  17   31.71    1.54
   0  -5  17   32.28    1.58
   0  -5 -18    3.52    0.53
   0  -5  18    3.72    0.56
   0  -5  18    3.67    0.60
   0  -5 -19    5.54    0.65
   0  -5  19    6.29    0.67
   0  -5  19    6.93    0.74
   0  -5 -20   36.89    1.46
   0  -4   0   94.72    2.63
   0  -4   0   95.59    2.72
   0  -4   0   88.83    5.71
   0  -4  -1   28.45    1.40
   0  -4   1   26.91    1.43
   0  -4   1   31.71    1.54
   0  -4  -1   27.95    1.48
   0  -4   1   26.14    1.41
   0  -4   1   29.80    3.44
   0  -4  -2    5.43    1.49
   0  -4   2    5.22    0.67
   0  -4  -2    6.85    0.87
   0  -4   2    4.89    0.64
   0  -4  -2    5.60    0.76
   0  -4   2    3.52    0.54
   0  -4   3  153.11    7.93
   0  -4  -3  153.66    7.48
   0  -4   3  147.88    3.46
   0  -4   3  148.83    3.45
   0  -4  -3  156.09    3.66
   0  -4  -3  148.30    3.35
   0  -4   4  254.99    4.72
   0  -4   4  251.48    4.71
   0  -4   4  255.75    4.74
   0  -4  -5  102.46    2.92
   0  -4   5  100.43    2.84
   0  -4   6  173.21    8.89
   0  -4   6  174.75    3.79
   0  -4   6  176.77    3.87
   0  -4  -6  186.67    4.07
   0  -4   6  177.32    3.92
   0  -4  -7   15.35    1.15
   0  -4   7   12.88    1.03
   0  -4   7   15.92    1.19
   0  -4  -7   15.14    1.14
   0  -4   7   16.44    2.92
   0  -4  -8  326.69    5.79
   0  -4  -8  323.26    5.59
   0  -4   8  309.47    5.54
   0  -4   8  301.43   12.12
   0  -4  -9  218.02    4.69
   0  -4   9  194.00    4.17
   0  -4   9  206.80    4.49
   0  -4  -9  212.95    4.42
   0  -4   9  207.79   10.17
   0  -4  10  304.76   12.66
   0  -4  10  279.69   12.20
   0  -4 -10  308.03    5.86
   0  -4  10  279.99    5.14
   0  -4  10  299.37    5.60
   0  -4  11  126.54    8.15
   0  -4  11  118.87    7.95
   0  -4  11  116.76    3.12
   0  -4  11  118.89    3.41
   0  -4 -11  129.53    3.71
   0  -4  12    6.94    0.78
   0  -4  13   58.54    5.64
   0  -4  14  152.51    3.94
   0  -4 -14  160.69    4.30
   0  -4  14  148.29    9.07
   0  -4  14  151.29    3.98
   0  -4 -15  240.88    5.34
   0  -4  15  215.14   10.89
   0  -4  15  221.45    4.86
   0  -4 -16   45.75    2.23
   0  -4  16   40.17    4.68
   0  -4  16   47.08    2.14
   0  -4 -17   79.73    3.00
   0  -4  17   79.61    6.43
   0  -4  17   80.32    2.78
   0  -4 -18   79.61    2.94
   0  -4  18   75.04    2.64
   0  -4  18   73.69    6.22
   0  -4  19   31.57    3.92
   0  -4 -19   37.31    1.96
   0  -4  19   35.82    1.74
   0  -4 -20    7.11    0.87
   0  -4  20    7.64    0.80
   0  -4  21   58.84    2.02
   0  -4 -21   54.90    2.22
   0  -4  21   61.92    2.31
   0  -4  22   -0.02    0.29
   0  -4  22    0.25    0.44
   0  -4 -22    0.09    0.32
   0  -4  23   43.88    1.73
   0  -4 -23   39.39    1.63
   0  -4  24   11.08    0.82
   0  -3   0    0.49    0.67
   0  -3   0    0.49    0.36
   0  -3  -1  252.02    8.16
   0  -3  -1  254.43    3.79
   0  -3   1  254.68    3.81
   0  -3  -2   33.06    2.87
   0  -3   2   27.92    2.82
   0  -3  -2   31.80    1.25
   0  -3  -2   29.23    1.15
   0  -3   2   29.29    1.17
   0  -3  -3  102.59    5.05
   0  -3   3  102.14    5.47
   0  -3   3   97.47    2.37
   0  -3  -3  108.00    2.27
   0  -3   3  104.76    2.29
   0  -3  -3  107.84    2.38
   0  -3  -4 1266.01   19.96
   0  -3   4 1178.24   21.06
   0  -3   4 1163.98   11.65
   0  -3   4 1203.48   11.88
   0  -3  -4 1272.04   12.06
   0  -3  -4 1265.49   11.69
   0  -3   5  202.76    3.46
   0  -3   5  204.96    3.66
   0  -3   5  208.25    3.54
   0  -3   6   86.81    2.20
   0  -3   6   85.05    2.21
   0  -3   7  147.27    3.00
   0  -3   7  144.74    3.06
   0  -3   7  147.36    3.03
   0  -3   8    0.80    0.36
   0  -3   8    1.22    0.38
   0  -3   8    1.37    0.43
   0  -3  -8    1.16    0.35
   0  -3  -8    1.68    0.41
   0  -3   9  262.25    4.39
   0  -3   9  247.56    4.35
   0  -3  -9  273.75    4.39
   0  -3   9  253.60    4.43
   0  -3  -9  267.96    4.71
   0  -3  10  207.40    3.94
   0  -3  10  204.87    9.06
   0  -3  10  203.27    3.90
   0  -3  10  202.54    3.89
   0  -3 -10  212.93    4.22
   0  -3  11  130.23    3.14
   0  -3  11  125.80    3.05
   0  -3  11  119.28    7.08
   0  -3  11  125.85    3.06
   0  -3 -11  133.34    3.36
   0  -3  12  457.36    6.71
   0  -3  12  447.84   14.24
   0  -3  12  442.60    6.54
   0  -3 -12  467.53    7.07
   0  -3  13  368.09    6.01
   0  -3  13  377.43   13.11
   0  -3  13  371.49    5.88
   0  -3 -13  394.22    6.41
   0  -3 -14   15.12    1.20
   0  -3  14   14.36    2.70
   0  -3  14   12.14    1.05
   0  -3  14   13.51    1.09
   0  -3 -14   15.66    1.19
   0  -3  15   36.67    1.72
   0  -3  15   36.05    4.28
   0  -3 -15   38.43    1.97
   0  -3  15   37.10    1.86
   0  -3  16   60.73    2.27
   0  -3  16   65.77    5.75
   0  -3  16   65.93    2.53
   0  -3 -16   65.19    2.63
   0  -3  17  143.29    8.60
   0  -3  18  404.74   14.77
   0  -3  19  123.77    3.63
   0  -3 -19  125.52    3.85
   0  -3  19  126.48    3.34
   0  -3  20   65.80    2.57
   0  -3 -20   69.23    2.80
   0  -3  20   62.39    2.29
   0  -3  21  263.20    5.32
   0  -3 -21  261.74    5.61
   0  -3  21  258.39    4.78
   0  -3  22   11.90    1.10
   0  -3  22   12.33    0.94
   0  -3 -22   11.49    1.12
   0  -3 -23   15.93    1.19
   0  -3  23   16.24    1.18
   0  -3 -23   14.69    1.21
   0  -3  23   17.33    1.32
   0  -3 -24   90.45    2.67
   0  -3  24   87.03    2.71
   0  -3 -25   40.68    1.67
   0  -3  25   46.66    1.86
   0  -3 -26   13.92    0.92
   0  -2   0 1210.07   16.53
   0  -2   1  112.51    4.40
   0  -2   1  117.37    1.91
   0  -2  -2  160.07    5.13
   0  -2   2  165.56    2.41
   0  -2   3  306.73    3.88
   0  -2  -3  310.45    3.90
   0  -2   4  208.22    3.06
   0  -2   4  211.43    2.85
   0  -2   4  209.23    4.91
   0  -2  -4  222.47    6.19
   0  -2   4  218.11    3.55
   0  -2   4  218.52    2.97
   0  -2  -4  222.23    2.96
   0  -2   5  462.40    5.08
   0  -2   5  461.78    8.02
   0  -2   5  486.36    6.50
   0  -2   5  475.07    5.36
   0  -2  -5  471.64    5.16
   0  -2   5  486.32    5.19
   0  -2   6 1376.91   11.51
   0  -2   6 1325.90   12.12
   0  -2   6 1316.10   16.37
   0  -2   6 1394.73   14.47
   0  -2   6 1372.22   12.46
   0  -2   6 1366.57   12.25
   0  -2  -6 1411.18   12.27
   0  -2   7 1744.49   14.40
   0  -2   7 1737.27   15.26
   0  -2   7 1674.24   19.65
   0  -2   7 1672.85   14.88
   0  -2   7 1694.98   17.80
   0  -2   7 1679.28   14.93
   0  -2  -7 1744.13   14.87
   0  -2  -8 2954.02   23.96
   0  -2   8 2837.20   24.09
   0  -2   8 2927.78   23.37
   0  -2   8 2888.41   23.62
   0  -2   8 2892.93   24.42
   0  -2   8 2937.50   23.97
   0  -2   8 2889.08   24.13
   0  -2   8 2884.16   29.96
   0  -2  -8 2899.44   24.63
   0  -2   8 2950.80   28.15
   0  -2   9  125.92    2.44
   0  -2   9  130.74    2.12
   0  -2   9  135.52    2.32
   0  -2   9  119.69    5.67
   0  -2   9  130.61    2.62
   0  -2   9  131.60    2.35
   0  -2  -9  128.04    2.66
   0  -2   9  132.86    4.21
   0  -2   9  132.98    4.75
   0  -2   9  131.21    2.50
   0  -2  10  463.03    5.04
   0  -2  10  431.67    5.67
   0  -2  10  428.89   11.42
   0  -2  10  449.38    8.69
   0  -2  10  434.03    5.39
   0  -2 -10  436.04    5.77
   0  -2  10  425.69    5.27
   0  -2  10  449.39    9.52
   0  -2  10  443.43    5.52
   0  -2  11  148.91    2.91
   0  -2  11  153.98    5.61
   0  -2  11  147.84    5.07
   0  -2  11  140.61    2.79
   0  -2 -11  149.09    3.09
   0  -2  11  143.45    2.78
   0  -2  11  153.07    2.64
   0  -2  12   33.65    1.38
   0  -2  12   31.48    2.58
   0  -2 -12   34.71    1.48
   0  -2  12   33.04    1.24
   0  -2  12   32.62    1.33
   0  -2  12   32.77    1.32
   0  -2  13  256.29    4.27
   0  -2  13  248.92    4.05
   0  -2 -13  259.52    4.60
   0  -2  13  254.98    3.94
   0  -2  13  251.93    4.18
   0  -2  13  252.13    9.53
   0  -2  14  139.19    6.06
   0  -2  14  139.86    3.12
   0  -2  14  140.99    2.91
   0  -2 -14  147.71    3.28
   0  -2  14  139.58    2.97
   0  -2 -14  141.75    3.38
   0  -2  14  137.11    3.11
   0  -2  14  136.56    7.18
   0  -2  15  259.25    8.65
   0  -2  15  250.93    4.50
   0  -2  15  249.82    4.27
   0  -2 -15  257.85    4.59
   0  -2  15  253.68    8.27
   0  -2 -15  260.32    4.91
   0  -2  15  244.81   10.10
   0  -2  15  254.71    4.26
   0  -2  15  251.57    4.59
   0  -2  16   17.31    1.06
   0  -2  16   14.84    1.07
   0  -2  16   14.54    2.19
   0  -2  16   16.75    1.06
   0  -2  16   16.54    2.30
   0  -2  16   16.56    1.16
   0  -2  16   13.49    2.52
   0  -2 -16   14.87    1.14
   0  -2  17  709.63    8.63
   0  -2  17  736.16    9.37
   0  -2  17  719.27    8.82
   0  -2  17  717.32   15.93
   0  -2  17  732.90    9.20
   0  -2  17  706.55   15.69
   0  -2 -17  741.91    9.90
   0  -2  17  720.34   18.83
   0  -2 -18   83.88    2.97
   0  -2  18   78.17    5.14
   0  -2  18   84.01    2.69
   0  -2  18   78.20    2.35
   0  -2  18   79.55    5.14
   0  -2  18   84.29    2.56
   0  -2 -19    3.18    0.68
   0  -2  19    3.58    1.63
   0  -2  19    3.03    1.34
   0  -2  19    3.44    0.69
   0  -2  19    2.85    0.53
   0  -2  19    3.24    0.64
   0  -2  19    2.63    0.49
   0  -2  20   11.72    2.23
   0  -2  20    9.70    1.00
   0  -2  20   11.20    2.07
   0  -2 -21  191.70    4.51
   0  -2 -21  199.34    8.82
   0  -2  21  187.54    4.35
   0  -2  21  189.40    4.13
   0  -2 -21  182.68    4.08
   0  -2 -21  190.05    4.77
   0  -2  21  186.41    8.39
   0  -2  21  185.13    4.43
   0  -2 -22   56.87    4.73
   0  -2 -22   57.26    2.40
   0  -2  22   55.86    2.31
   0  -2  22   54.61    2.35
   0  -2  22   53.38    4.49
   0  -2  22   57.89    2.19
   0  -2 -22   55.12    2.47
   0  -2  22   48.47    2.26
   0  -2  22   52.07    4.41
   0  -2 -23   40.69    2.00
   0  -2 -23   36.13    3.68
   0  -2 -23   41.05    2.02
   0  -2  23   41.85    1.97
   0  -2  23   35.60    1.84
   0  -2  23   38.45    1.76
   0  -2  23   32.08    3.36
   0  -2  23   36.19    1.89
   0  -2 -23   38.05    2.00
   0  -2  24   10.38    1.89
   0  -2  24   11.68    1.06
   0  -2  24   15.58    1.26
   0  -2  24   13.19    1.13
   0  -2 -24   13.92    1.19
   0  -2  24   12.71    1.02
   0  -2 -24   11.79    2.20
   0  -2 -24   11.84    1.10
   0  -2  25   52.79    2.03
   0  -2  25   59.75    2.26
   0  -2 -25   58.99    2.31
   0  -2  25   58.17    2.15
   0  -2  25   57.40    1.99
   0  -2 -25   61.45    2.30
   0  -2  26   10.90    0.87
   0  -2  26   14.44    1.05
   0  -2  26   10.77    0.85
   0  -2 -26   12.08    1.03
   0  -2  26   11.66    0.93
   0  -2  26   13.11    1.03
   0  -2 -26   12.16    0.99
   0  -2  27    1.63    0.39
   0  -2  27    1.65    0.39
   0  -2 -27    2.35    0.52
   0  -2 -27    1.49    0.42
   0  -2  27    1.18    0.54
   0  -2 -28   24.29    1.24
   0  -2 -28   21.16    1.20
   0  -1   1  543.80    6.09
   0  -1  -2 1061.74   11.60
   0  -1   2  972.61    9.90
   0  -1  -3 7645.73   59.58
   0  -1   3 6971.67   57.31
   0  -1   4 9999.00   78.83
   0  -1   5 1090.07   11.75
   0  -1   6  390.71    4.24
   0  -1   6  381.30    6.01
   0  -1  -7 1460.84   12.83
   0  -1   7 1465.31   12.46
   0  -1   7 1517.73   12.84
   0  -1   7 1470.82   18.45
   0  -1   7 1485.27   15.69
   0  -1  -8  121.10    2.12
   0  -1   8  125.88    3.56
   0  -1   8  121.78    1.96
   0  -1   8  120.57    2.16
   0  -1   8  123.45    4.68
   0  -1  -9  241.00    3.35
   0  -1   9  233.64    3.09
   0  -1   9  230.14    5.21
   0  -1   9  231.28    6.88
   0  -1  -9  227.85    3.28
   0  -1 -10  668.20    7.11
   0  -1 -10  693.11    7.13
   0  -1  10  648.93    6.74
   0  -1  10  672.13   10.31
   0  -1  10  662.97    6.62
   0  -1  10  682.34   12.96
   0  -1 -11  681.51    7.50
   0  -1  11  667.97    7.05
   0  -1  11  679.48   10.84
   0  -1  11  704.28    6.95
   0  -1  11  674.15   13.62
   0  -1  12  348.61    9.86
   0  -1  12  387.18    4.96
   0  -1  12  359.50    4.41
   0  -1 -12  377.56    5.05
   0  -1  12  374.21    8.07
   0  -1  12  357.66    4.63
   0  -1 -12  372.73    4.92
   0  -1  12  398.00    8.76
   0  -1  13  485.40   12.41
   0  -1 -13  523.58    6.32
   0  -1  13  489.67    5.88
   0  -1  13  505.45    9.94
   0  -1 -13  500.24    6.36
   0  -1  13  505.90    5.67
   0  -1  13  509.57   10.54
   0  -1  13  481.42    6.12
   0  -1 -14  199.76    3.75
   0  -1  14  192.54    3.08
   0  -1  14  184.63    6.08
   0  -1  14  184.29    3.28
   0  -1  14  195.85    3.54
   0  -1  15  359.55    5.12
   0  -1 -15  369.36    5.63
   0  -1  15  374.19    9.77
   0  -1  15  358.25    5.39
   0  -1  16   19.72    2.15
   0  -1  16   18.17    1.05
   0  -1 -16   19.58    1.22
   0  -1  16   17.48    0.91
   0  -1  16   21.60    2.45
   0  -1  16   20.13    1.22
   0  -1  17  161.09    3.71
   0  -1  17  173.19    6.70
   0  -1  17  174.87    3.48
   0  -1 -17  174.53    3.97
   0  -1  17  160.84    3.03
   0  -1  17  171.51    7.10
   0  -1  17  169.56    3.54
   0  -1 -18    2.73    0.58
   0  -1  18    2.77    0.52
   0  -1  18    2.31    1.12
   0  -1  18    2.53    0.60
   0  -1 -18    2.34    0.54
   0  -1  18    2.00    0.46
   0  -1  18    2.86    1.12
   0  -1  19   72.63    4.93
   0  -1 -19   74.29    2.75
   0  -1  19   74.57    2.36
   0  -1  19   78.75    4.89
   0  -1  19   73.42    2.40
   0  -1  20  236.55    4.66
   0  -1  20  233.86    9.26
   0  -1  20  238.88    5.00
   0  -1 -20  237.79    4.83
   0  -1 -20  234.68    5.20
   0  -1  20  242.36    4.61
   0  -1  20  243.57    8.85
   0  -1  21  375.32   12.13
   0  -1  21  380.82    6.67
   0  -1  21  386.85   11.49
   0  -1  22  145.60    7.58
   0  -1  22  149.68    3.99
   0  -1 -22  151.99    3.86
   0  -1  22  148.76    3.63
   0  -1  22  148.00    7.03
   0  -1  22  142.64    3.65
   0  -1  23    9.32    0.96
   0  -1  23   11.43    2.16
   0  -1  23    8.85    0.99
   0  -1  23   10.94    1.10
   0  -1 -23    9.76    1.00
   0  -1  23    9.34    0.94
   0  -1 -23    9.83    1.08
   0  -1  24  135.34    3.43
   0  -1 -24  134.90    3.83
   0  -1  24  129.46    3.43
   0  -1  24  146.55    3.65
   0  -1  24  116.64    6.74
   0  -1  24  127.49    3.69
   0  -1 -24  138.40    3.91
   0  -1 -24  144.67    7.72
   0  -1 -24  130.47    3.51
   0  -1  25    9.99    0.96
   0  -1 -25   10.66    1.00
   0  -1  25   10.37    1.30
   0  -1 -25    9.56    2.04
   0  -1 -25   10.23    1.03
   0  -1  25    9.69    1.02
   0  -1  25   10.22    2.07
   0  -1  25   10.58    0.98
   0  -1 -25   10.96    1.10
   0  -1  25    8.15    0.97
   0  -1  25    8.38    1.87
   0  -1  26   69.20    2.32
   0  -1 -26   74.12    2.96
   0  -1 -26   66.10    2.32
   0  -1  26   71.59    3.05
   0  -1  26   63.96    2.42
   0  -1 -26   74.46    2.69
   0  -1  26   71.62    2.26
   0  -1 -26   73.04    2.65
   0  -1  27  216.33    4.06
   0  -1 -27  228.15    5.02
   0  -1 -27  201.24    3.99
   0  -1 -27  226.52    4.57
   0  -1  27  216.23    5.17
   0  -1  27  196.53    4.19
   0  -1  27  197.69    4.13
   0  -1 -27  227.11    4.62
   0  -1 -28  384.74    6.40
   0  -1  28  374.10    5.35
   0  -1  28  373.11    6.45
   0  -1 -28  398.01    5.99
   0  -1  28  369.75    5.80
   0  -1 -28  396.14    6.02
   0  -1 -29  111.96    2.73
   0  -1  29  111.57    2.40
   0  -1 -29  111.23    2.90
   0   0   2 2028.41   17.12
   0   0   2 1995.38   16.16
   0   0   3    0.78    0.32
   0   0   3    0.41    0.20
   0   0   4  343.78    5.35
   0   0   4  336.90    4.19
   0   0   5  896.43   10.79
   0   0   5  869.11    8.88
   0   0   6  810.25   10.78
   0   0   6  784.92    8.58
   0   0   7  542.94    6.89
   0   0   8  263.02    4.61
   0   0   9 1289.52   12.02
   0   0   9 1328.49   14.01
   0   0  10  259.28    5.15
   0   0 -10  263.10    3.51
   0   0 -11  688.19    7.18
   0   0  11  664.86    9.61
   0   0 -11  682.37    7.34
   0   0 -12  174.09    3.00
   0   0 -12  176.35    3.13
   0   0  12  173.56    4.62
   0   0  13  514.52    6.11
   0   0  13  487.13    5.42
   0   0 -13  515.00    6.14
   0   0 -13  518.99    6.29
   0   0  13  523.16   10.62
   0   0  13  495.34    8.69
   0   0 -14   19.75    1.09
   0   0  14   21.20    1.79
   0   0  14   20.15    1.06
   0   0  14   20.55    0.93
   0   0 -14   20.40    1.08
   0   0 -15  515.31    6.75
   0   0  15  503.85    5.93
   0   0  15  519.99    9.95
   0   0 -15  531.07    6.80
   0   0 -16    9.06    0.82
   0   0  16    9.32    1.67
   0   0 -16    9.08    0.82
   0   0  16    8.94    0.69
   0   0  16    8.73    0.83
   0   0  17  293.52    9.23
   0   0  17  279.99    4.99
   0   0  17  286.67    4.32
   0   0  17  290.76    7.96
   0   0 -17  290.17    4.98
   0   0  18   62.12    2.12
   0   0  18   58.29    4.19
   0   0 -18   63.17    2.30
   0   0  18   56.68    2.19
   0   0  18   62.13    1.89
   0   0  18   60.01    3.73
   0   0  19  102.10    5.78
   0   0 -19  105.52    3.09
   0   0  19  107.77    5.17
   0   0  19  104.93    2.60
   0   0  19  105.49    2.86
   0   0  20  163.50    7.64
   0   0 -20  161.49    4.00
   0   0 -20  174.28    4.25
   0   0  20  173.51    3.57
   0   0  20  171.60    6.80
   0   0  20  172.41    3.82
   0   0  21  336.33    5.67
   0   0  21  307.61    5.94
   0   0  21  322.94   11.17
   0   0 -21  313.80    5.93
   0   0 -21  325.78    6.17
   0   0  21  318.84    9.70
   0   0  21  331.80    5.29
   0   0  22  159.52    5.03
   0   0  22  156.80    7.89
   0   0  22  159.02    4.15
   0   0  22  153.84    6.71
   0   0  23  220.61    9.55
   0   0  23  232.92    5.17
   0   0 -23  236.50    5.24
   0   0  23  240.49    4.44
   0   0  23  231.92    6.16
   0   0 -23  231.73    5.04
   0   0  23  239.40    4.86
   0   0  24  245.31    4.92
   0   0 -24  253.16    6.18
   0   0  24  221.87    9.61
   0   0  24  242.58    5.29
   0   0 -24  248.45   10.10
   0   0 -24  249.79    5.38
   0   0  24  238.83    6.23
   0   0 -24  248.38    5.23
   0   0  24  251.46    4.56
   0   0 -24  246.87    5.35
   0   0 -25 1330.66   16.42
   0   0  25 1317.45   14.43
   0   0 -25 1383.06   25.01
   0   0 -25 1348.02   15.20
   0   0  25 1340.32   16.75
   0   0 -25 1338.63   14.95
   0   0 -25 1322.48   15.10
   0   0  26    2.31    0.57
   0   0 -26    2.67    0.70
   0   0  26    0.68    1.00
   0   0  26    1.95    0.57
   0   0 -26    2.37    0.60
   0   0 -26    2.69    1.33
   0   0  26    2.63    0.67
   0   0 -26    2.27    0.64
   0   0 -26    2.10    0.53
   0   0  26    2.49    0.77
   0   0  27  140.28    3.51
   0   0 -27  152.49    3.76
   0   0  27  141.12    4.09
   0   0 -27  152.25    3.76
   0   0 -27  142.33    3.54
   0   0  27  147.69    3.42
   0   0 -27  145.46    4.12
   0   0  28   72.98    2.35
   0   0 -28   84.46    2.60
   0   0  28   76.67    2.46
   0   0  28   71.39    2.65
   0   0 -28   80.69    2.52
   0   0  28   77.70    2.28
   0   0 -28   80.63    2.87
   0   0  29    1.91    0.44
   0   0 -29    1.50    0.38
   0   0 -29    1.66    0.43
   0   0  29    1.44    0.38
   0   0  29    1.38    0.47
   0   0 -29    1.16    0.36
   0   0  29    2.33    0.54
   0   1   1  545.51    4.70
   0   1   2 1010.21   13.74
   0   1   3 7120.93   61.06
   0   1   5 1136.90   10.53
   0   1   6  385.91    4.80
   0   1   6  372.67    4.87
   0   1   7 1499.01   13.74
   0   1   7 1493.14   14.00
   0   1  -7 1472.92   12.96
   0   1   8  125.45    2.79
   0   1  -8  125.60    2.23
   0   1   8  126.81    2.62
   0   1  -8  119.66    2.13
   0   1  -9  229.12    3.33
   0   1  -9  225.69    3.20
   0   1   9  233.53    3.89
   0   1  10  672.69    8.48
   0   1  10  648.02    6.59
   0   1 -10  692.52    7.24
   0   1 -10  663.26    6.95
   0   1  10  647.83    7.89
   0   1  10  628.14    7.64
   0   1  11  705.15    9.07
   0   1 -11  713.60    7.67
   0   1 -11  684.00    7.31
   0   1  11  664.39    6.90
   0   1  11  666.49    8.09
   0   1  12  399.33    4.89
   0   1 -12  365.70    4.95
   0   1  12  382.43    6.49
   0   1  12  343.36    4.46
   0   1 -12  358.78    5.06
   0   1 -12  352.97    4.81
   0   1  12  404.67    8.77
   0   1  12  351.75    5.73
   0   1  12  365.17    5.51
   0   1  13  535.65    6.26
   0   1 -13  500.16    6.33
   0   1  13  516.69    8.22
   0   1  13  497.99    5.87
   0   1  13  505.45    7.04
   0   1  13  488.39    7.33
   0   1  13  546.46   10.70
   0   1 -13  496.17    6.24
   0   1 -13  512.25    6.60
   0   1 -14  188.52    3.70
   0   1  14  180.38    4.26
   0   1  14  188.40    4.06
   0   1  14  189.95    4.90
   0   1 -14  189.93    3.62
   0   1  14  196.03    2.81
   0   1  14  201.09    3.51
   0   1  15  364.89    6.08
   0   1  15  365.20    5.33
   0   1 -15  357.56    5.69
   0   1  15  370.29    9.59
   0   1  15  368.68    4.47
   0   1  15  361.46    7.38
   0   1 -15  362.95    5.55
   0   1  15  351.09    6.46
   0   1  16   20.13    1.39
   0   1  16   18.79    1.15
   0   1  16   20.75    2.39
   0   1 -16   20.16    1.28
   0   1  16   19.29    0.90
   0   1 -16   18.62    1.19
   0   1  16   20.89    1.84
   0   1  16   18.47    1.48
   0   1  17  171.16    4.67
   0   1  17  167.36    3.70
   0   1 -17  178.75    4.00
   0   1  17  166.97    6.89
   0   1  17  171.28    2.96
   0   1 -17  179.57    3.94
   0   1  17  180.76    3.52
   0   1 -17  171.74    4.54
   0   1  18    2.82    0.53
   0   1 -18    2.69    0.70
   0   1  18    2.11    0.51
   0   1 -18    2.49    0.54
   0   1  18    2.19    0.72
   0   1  18    2.20    1.13
   0   1  18    1.89    0.54
   0   1 -18    2.49    0.58
   0   1 -19   71.19    2.64
   0   1 -19   78.43    2.73
   0   1  19   74.35    4.98
   0   1 -19   76.51    3.16
   0   1  19   74.93    2.38
   0   1 -20  233.98    5.89
   0   1  20  239.22    4.67
   0   1  20  235.79    4.96
   0   1  20  247.36    6.07
   0   1 -20  241.30    5.12
   0   1  20  225.85    9.10
   0   1 -20  234.75    5.09
   0   1  21  396.08    8.00
   0   1  21  392.20   12.50
   0   1  21  390.60    6.80
   0   1 -22  154.62    4.81
   0   1  22  149.32    3.77
   0   1 -22  152.24    4.09
   0   1  22  146.35    4.72
   0   1  22  147.44    7.72
   0   1  22  149.73    4.02
   0   1 -22  150.34    4.16
   0   1 -23    9.18    1.19
   0   1  23    9.68    0.98
   0   1  23    9.43    1.26
   0   1 -23    9.56    1.03
   0   1  23    8.65    2.07
   0   1  23    8.81    1.05
   0   1 -23    9.36    1.08
   0   1 -24  132.92    3.76
   0   1 -24  129.13    3.80
   0   1 -24  127.65    3.61
   0   1 -24  130.45    6.97
   0   1  24  126.13    7.17
   0   1  24  126.24    3.70
   0   1  24  124.20    4.20
   0   1 -24  135.53    4.43
   0   1  24  132.48    3.49
   0   1  25   10.04    0.99
   0   1 -25   10.12    1.23
   0   1 -25   10.00    1.03
   0   1 -25   11.66    1.16
   0   1 -25    9.69    1.02
   0   1 -25    9.24    1.87
   0   1  25   10.25    2.09
   0   1  25    9.37    1.05
   0   1  25   10.14    1.07
   0   1  25    9.23    2.05
   0   1  25    8.83    1.13
   0   1  25   10.04    0.93
   0   1  26   71.41    2.37
   0   1 -26   70.08    2.99
   0   1  26   61.43    2.39
   0   1 -26   72.64    2.55
   0   1  26   66.73    2.82
   0   1  26   76.82    2.38
   0   1 -27  220.72    5.14
   0   1  27  220.80    4.16
   0   1  27  202.02    4.24
   0   1 -27  222.47    4.41
   0   1  27  203.15    4.32
   0   1  27  218.07    3.92
   0   1  27  204.98    4.74
   0   1 -28  373.19    5.89
   0   1 -28  395.11    5.80
   0   1  28  383.95    5.44
   0   1 -28  373.95    6.51
   0   1  28  328.22    6.25
   0   1  28  355.19    6.04
   0   1  28  346.13    5.46
   0   1 -29  105.79    2.65
   0   1  29  111.15    2.43
   0   2   0 1099.16   11.25
   0   2   0 1066.36   20.20
   0   2  -1  104.70    2.52
   0   2   1  100.27    2.44
   0   2   2  159.38    2.82
   0   2   2  160.67    6.69
   0   2  -2  157.04    3.06
   0   2   2  154.22    2.73
   0   2   3  270.85    3.37
   0   2   3  320.63    4.03
   0   2   3  324.35    4.36
   0   2   3  294.29    4.33
   0   2   3  300.51    8.89
   0   2  -3  310.64    4.55
   0   2   3  305.28    4.09
   0   2   3  293.85    3.53
   0   2   4  213.57    3.59
   0   2  -4  209.93    3.12
   0   2   4  205.39    7.20
   0   2   4  204.80    3.36
   0   2   4  206.70    3.18
   0   2   4  201.97    3.27
   0   2   5  448.64    5.57
   0   2   5  449.66    6.00
   0   2   5  454.96    6.12
   0   2   5  456.56    5.42
   0   2   6 1374.42   11.35
   0   2   6 1300.65   13.49
   0   2  -6 1334.23   12.44
   0   2   6 1376.79   14.23
   0   2   6 1332.08   12.67
   0   2  -7 1646.96   15.98
   0   2  -7 1670.61   15.04
   0   2   7 1734.13   13.97
   0   2  -7 1554.37   15.04
   0   2   7 1738.46   17.52
   0   2   7 1720.39   15.88
   0   2   7 1575.74   14.90
   0   2  -8 2857.20   25.61
   0   2   8 2786.11   24.35
   0   2   8 2962.34   23.49
   0   2  -8 2828.15   24.50
   0   2   8 2969.89   27.90
   0   2   8 2959.19   25.40
   0   2  -9  133.43    3.21
   0   2  -9  126.21    2.72
   0   2   9  136.15    2.27
   0   2   9  125.76    2.58
   0   2   9  129.40    3.06
   0   2   9  135.76    4.18
   0   2 -10  425.13    6.58
   0   2 -10  430.96    5.84
   0   2  10  447.69    5.16
   0   2  10  441.57    5.70
   0   2  10  441.77    6.50
   0   2  10  447.83    8.55
   0   2 -11  144.86    3.03
   0   2  11  149.59    5.00
   0   2  11  141.16    2.63
   0   2  11  152.24    2.73
   0   2 -11  150.83    2.92
   0   2 -11  150.00    3.19
   0   2  11  151.34    3.57
   0   2 -11  148.50    3.65
   0   2 -12   33.60    1.78
   0   2  12   33.12    1.21
   0   2  12   32.39    1.70
   0   2  12   32.88    1.22
   0   2 -12   33.99    1.38
   0   2 -12   33.96    1.51
   0   2  12   31.35    1.67
   0   2  12   33.86    1.30
   0   2  12   33.41    2.54
   0   2 -12   32.77    1.40
   0   2  13  246.61    5.06
   0   2  13  253.43    4.08
   0   2  13  264.01    5.27
   0   2 -13  265.65    4.71
   0   2 -13  264.06    4.40
   0   2  13  267.00    3.95
   0   2 -13  261.97    5.33
   0   2 -13  253.43    4.38
   0   2  14  140.16    3.80
   0   2  14  134.51    2.98
   0   2  14  144.36    3.88
   0   2 -14  139.73    3.40
   0   2 -14  143.35    3.20
   0   2 -14  140.47    3.90
   0   2  14  139.65    2.80
   0   2 -14  135.51    3.16
   0   2  15  261.70    5.47
   0   2  15  254.14    4.38
   0   2  15  260.97    5.56
   0   2 -15  259.30    4.97
   0   2 -15  261.36    4.70
   0   2 -15  256.35    5.61
   0   2  15  256.43    4.17
   0   2  15  253.62    8.02
   0   2 -15  256.04    4.63
   0   2  16   14.20    1.31
   0   2  16   15.56    1.07
   0   2  16   15.57    1.35
   0   2 -16   18.41    1.22
   0   2 -16   15.82    1.25
   0   2 -16   16.21    1.43
   0   2  16   15.38    0.98
   0   2  16   17.15    2.28
   0   2 -16   16.59    1.13
   0   2  17  749.09   10.58
   0   2 -17  752.73   10.06
   0   2 -17  716.74    9.40
   0   2  17  719.98    9.14
   0   2  17  723.19    8.68
   0   2 -17  732.83   11.03
   0   2  17  719.39   15.48
   0   2  18   83.04    3.17
   0   2 -18   78.56    2.93
   0   2 -18   80.36    2.71
   0   2  18   82.26    2.46
   0   2 -18   82.24    3.41
   0   2  18   79.32    5.04
   0   2  19    2.10    0.63
   0   2 -19    2.89    0.68
   0   2  19    2.69    0.58
   0   2  19    3.03    1.25
   0   2  19    2.09    0.51
   0   2 -19    1.65    0.73
   0   2  19    3.63    0.80
   0   2  20    9.53    1.17
   0   2 -20    8.99    0.96
   0   2  20   10.56    1.05
   0   2  20    9.44    1.97
   0   2  21  175.88    8.12
   0   2  21  183.63    4.35
   0   2 -21  188.56    8.18
   0   2 -21  193.47    4.40
   0   2  21  180.18    4.15
   0   2  21  181.21    5.09
   0   2 -21  196.46    4.89
   0   2 -21  195.40    5.51
   0   2  21  189.68    4.09
   0   2 -22   55.15    4.37
   0   2 -22   53.91    2.25
   0   2  22   49.43    1.98
   0   2  22   51.91    2.63
   0   2  22   56.81    2.15
   0   2 -22   51.31    2.77
   0   2  22   53.13    4.46
   0   2  22   52.52    2.28
   0   2 -23   38.18    3.65
   0   2 -23   38.39    1.89
   0   2  23   39.38    1.78
   0   2 -23   37.93    2.37
   0   2  23   34.60    2.16
   0   2  23   36.08    3.62
   0   2  23   34.74    1.86
   0   2  23   37.71    1.88
   0   2  24   12.82    1.02
   0   2  24   12.68    1.42
   0   2  24   11.69    1.04
   0   2  24   13.30    2.20
   0   2 -24   15.41    2.33
   0   2 -24   12.81    1.08
   0   2  25   56.19    2.17
   0   2 -25   59.83    2.17
   0   2  25   62.04    2.10
   0   2  25   52.48    2.63
   0   2  25   55.51    2.09
   0   2 -25   56.41    2.41
   0   2  26   10.49    0.86
   0   2  26   11.49    0.98
   0   2  26   10.08    0.84
   0   2 -26   11.92    0.92
   0   2  26    9.82    1.13
   0   2  26   11.10    0.86
   0   2 -26   12.53    1.11
   0   2  27    2.10    0.41
   0   2  27    2.67    0.68
   0   2  27    1.47    0.36
   0   2  27    2.26    0.44
   0   2 -27    2.19    0.51
   0   2 -28   24.51    1.30
   0   2 -28   22.85    1.43
   0   3   0    0.55    0.34
   0   3   0   -0.27    0.34
   0   3   0   -0.16    0.95
   0   3   0   -0.12    0.27
   0   3   1  240.31    4.10
   0   3   1  245.85   10.58
   0   3   1  221.85    4.52
   0   3  -1  210.70    4.62
   0   3   1  229.41    3.77
   0   3  -1  234.09    3.97
   0   3   1  235.08    4.21
   0   3   2   26.52    1.35
   0   3  -2   25.82    1.55
   0   3  -2   25.05    1.19
   0   3  -2   25.43    1.24
   0   3   2   27.86    1.32
   0   3  -2   28.98    1.12
   0   3   2   28.51    3.52
   0   3   2   24.44    1.40
   0   3  -2   25.82    3.89
   0   3  -3   92.80    3.00
   0   3   3   96.70    2.61
   0   3  -3   98.29    2.05
   0   3  -3   93.26    2.50
   0   3   3   93.32    2.23
   0   3  -3   97.05    2.43
   0   3   3   96.27    6.39
   0   3   3   90.73    2.71
   0   3   3   99.27    2.56
   0   3  -4 1159.42   13.49
   0   3   4 1113.05   12.21
   0   3   4 1131.56   11.42
   0   3   4 1181.83   12.53
   0   3  -4 1170.28   11.93
   0   3   4 1098.70   22.79
   0   3   4 1184.58   12.21
   0   3   5  200.96    4.00
   0   3  -5  197.96    4.58
   0   3   5  205.40    3.59
   0   3   5  209.87    3.97
   0   3  -5  199.82    3.43
   0   3   5  202.26    4.15
   0   3  -5  198.85    3.78
   0   3  -6   83.89    2.37
   0   3   6   85.21    2.50
   0   3  -6   79.19    2.06
   0   3  -6   82.61    2.91
   0   3  -7  138.76    3.19
   0   3   7  144.56    3.37
   0   3  -7  146.72    3.95
   0   3   7  145.48    3.63
   0   3  -7  140.50    2.86
   0   3   8    2.15    0.62
   0   3  -8    1.27    0.39
   0   3  -8    2.70    0.70
   0   3   9  249.44    5.22
   0   3  -9  254.66    4.70
   0   3  -9  261.68    5.59
   0   3 -10  199.30    4.19
   0   3  10  196.66    4.69
   0   3 -11  123.13    3.37
   0   3  11  120.51    3.77
   0   3 -12  450.02    7.08
   0   3 -12  443.36    6.83
   0   3  13  351.58    7.18
   0   3 -13  362.15    6.41
   0   3 -13  364.51    6.10
   0   3  14   13.21    1.35
   0   3 -14   13.63    1.25
   0   3 -14   12.71    1.05
   0   3 -15   34.01    1.98
   0   3  15   37.82    2.20
   0   3 -16   61.11    2.66
   0   3  16   63.32    2.85
   0   3  16   56.66    2.88
   0   3  17  140.76    4.56
   0   3  18  393.59    8.02
   0   3 -19  122.00    3.87
   0   3  19  122.41    4.00
   0   3  19  114.15    4.12
   0   3  20   65.54    2.89
   0   3  20   61.20    2.98
   0   3  20   62.93    2.44
   0   3 -20   62.42    2.75
   0   3  21  244.13    5.95
   0   3  21  240.31    4.92
   0   3 -21  247.57    5.58
   0   3  22   10.76    1.23
   0   3 -22   12.36    1.19
   0   3  22   10.02    0.93
   0   3  23   13.83    1.31
   0   3 -23   15.38    1.44
   0   3 -23   13.63    1.20
   0   3  23   13.25    1.02
   0   3  24   78.06    2.85
   0   3 -24   80.07    3.13
   0   3 -24   81.14    2.75
   0   3  24   73.12    2.12
   0   3 -25   40.62    1.83
   0   3 -25   42.49    2.12
   0   3 -26   13.97    1.15
   0   3  26   14.20    0.89
   0   3 -26   14.99    1.04
   0   4   0   87.46    2.85
   0   4   0   84.12    2.80
   0   4   0   80.78    3.02
   0   4   0   89.92    7.47
   0   4   1   26.82    1.58
   0   4  -1   26.61    1.35
   0   4   1   26.37    1.32
   0   4   1   23.90    1.33
   0   4   1   25.99    4.16
   0   4  -1   24.31    1.73
   0   4   1   24.15    1.64
   0   4  -1   26.46    4.42
   0   4  -1   26.93    1.59
   0   4   1   25.98    1.57
   0   4  -1   25.92    1.53
   0   4   2    5.62    0.90
   0   4  -2    5.52    0.70
   0   4   2    5.83    0.66
   0   4  -2    4.17    0.72
   0   4   2    2.90    1.42
   0   4  -2    4.10    0.67
   0   4   2    3.94    0.76
   0   4  -2    3.87    0.64
   0   4   3  139.25    3.72
   0   4   3  146.87    3.26
   0   4  -3  132.08    3.25
   0   4   3  132.59    8.78
   0   4  -3  141.81   10.39
   0   4  -3  130.05    4.19
   0   4   3  141.82    3.83
   0   4  -3  137.04    3.68
   0   4  -3  129.72    3.54
   0   4  -4  247.53    4.74
   0   4   4  254.90    5.21
   0   4   4  247.95    5.17
   0   4  -4  244.26    5.11
   0   4   5   90.88    3.01
   0   4  -5   84.61    2.75
   0   4  -5   90.65    3.67
   0   4   6  174.10    4.32
   0   4  -6  166.77    4.00
   0   4  -6  172.24    5.17
   0   4  -7   12.11    1.38
   0   4  -7   13.54    1.17
   0   4  -7    9.38    3.17
   0   4  -8  284.72    5.57
   0   4  -8  289.97    6.92
   0   4  -9  198.79    4.62
   0   4  -9  199.26    5.75
   0   4 -10  271.57    5.60
   0   4 -10  286.62    7.03
   0   4  11  119.24    3.84
   0   4 -11  116.96    4.38
   0   4 -11  113.66    3.54
   0   4  12    7.45    1.05
   0   4 -12    7.50    0.99
   0   4 -12    7.67    0.91
   0   4 -13   62.71    2.55
   0   4  13   61.30    2.76
   0   4 -14  152.78    4.01
   0   4 -14  145.43    5.02
   0   4  14  148.28    4.40
   0   4  14  148.88    4.58
   0   4 -14  144.78    4.12
   0   4 -15  232.81    4.97
   0   4 -15  219.58    6.21
   0   4  15  218.08    5.41
   0   4  15  216.56    5.49
   0   4 -15  225.09    5.21
   0   4 -16   46.82    2.08
   0   4  16   43.76    2.35
   0   4 -16   42.98    2.20
   0   4  16   44.42    2.41
   0   4 -16   44.51    2.72
   0   4  17   76.20    3.05
   0   4 -17   73.94    2.86
   0   4  17   78.10    3.11
   0   4 -17   77.64    3.50
   0   4  18   71.43    2.90
   0   4 -18   79.52    2.92
   0   4  18   78.20    3.02
   0   4 -18   73.59    3.35
   0   4 -19   35.93    2.27
   0   4  19   34.80    1.97
   0   4  19   36.52    1.85
   0   4  19   38.36    2.04
   0   4 -19   37.23    1.95
   0   4 -20    7.00    0.99
   0   4  20    6.64    0.91
   0   4  20    8.49    0.85
   0   4  20    6.33    0.85
   0   4 -20    7.33    0.89
   0   4  21   54.45    2.26
   0   4 -21   59.86    2.29
   0   4  21   56.25    1.99
   0   4 -21   57.48    2.68
   0   4  22    0.68    0.45
   0   4 -22    0.74    0.39
   0   4  22   -0.28    0.25
   0   4 -22    0.14    0.46
   0   4 -23   38.43    1.60
   0   4  23   36.52    1.35
   0   4 -23   40.05    2.01
   0   4 -24    9.25    0.91
   0   5   0    0.42    1.62
   0   5  -1  116.43    8.92
   0   5  -2  132.64    9.73
   0   5  -3  131.32    9.79
   0   5  -4  155.43   10.95
   0   5  -5   39.88    5.77
   0   5  -5   40.78    2.32
   0   5  -5   41.27    2.14
   0   5  -6   35.01    1.94
   0   5  -6   39.07    5.90
   0   5  -6   37.74    2.29
   0   5   6   32.01    1.77
   0   5  -6   34.93    1.98
   0   5  -7   18.48    1.62
   0   5  -7   19.34    1.46
   0   5  -7   19.98    1.47
   0   5  -8   29.62    2.07
   0   5  -8   29.36    1.81
   0   5  -8   29.05    1.73
   0   5  -9   26.48    1.97
   0   5  -9   28.40    1.77
   0   5  -9   28.88    1.72
   0   5 -10  214.29    5.76
   0   5 -10  231.19   14.41
   0   5 -10  219.21    4.83
   0   5 -10  225.93    5.10
   0   5 -11  231.02    4.89
   0   5 -11  221.52    5.80
   0   5 -11  231.38   14.29
   0   5 -11  243.08    5.28
   0   5 -11  242.10    5.20
   0   5 -12    8.06    0.88
   0   5 -12    9.34    1.24
   0   5 -12    9.04    2.94
   0   5 -12    8.43    0.93
   0   5 -12    8.62    0.95
   0   5 -13   44.31    1.91
   0   5 -13   50.62    2.16
   0   5 -13   47.35    2.57
   0   5  13   46.44    2.34
   0   5 -13   47.15    2.08
   0   5  14  182.97    4.63
   0   5 -14  175.98    4.89
   0   5 -14  177.46    4.03
   0   5  15    6.32    0.76
   0   5 -15    7.03    0.76
   0   5 -15    6.27    0.93
   0   5  15    7.64    0.93
   0   5 -15    5.67    0.70
   0   5  16    7.23    0.77
   0   5 -16    6.63    0.91
   0   5  16    6.76    0.83
   0   5  17   31.16    1.47
   0   5 -17   26.37    1.61
   0   5  17   30.20    1.59
   0   5  18    2.99    0.51
   0   5  18    4.13    0.61
   0   5  19    4.54    0.52
   0   5  20   27.08    1.20
   0   6   0  586.62    8.00
   0   6   1  184.30    3.90
   0   6  -2  217.77    4.71
   0   6  -3  133.92    3.60
   0   6  -4   84.59    2.78
   0   6  -5    3.39    0.59
   0   6  -6   14.17    1.10
   0   6  -7    5.80    0.74
   0   6  -8   62.31    2.22
   0   6  -8   65.95    2.34
   0   6  -9    7.61    0.78
   0   6  -9    6.74    0.76
   0   6   9    6.40    0.61
   0   6  10   12.02    0.79
   0   6 -10   13.07    0.97
   0   6  10   13.16    1.09
   0   6 -10   14.26    1.01
   0   6  11   68.76    2.32
   0   6 -11   69.24    2.09
   0   6 -12    3.26    0.48
   0   6  12    2.83    0.41
   0   6  12    3.53    0.56
   0   6  13   17.54    0.89
   0   6  13   25.26    1.26
   0   6 -14   23.24    1.21
  -1  -6  13    3.43    0.50
  -1  -6  12    9.43    0.69
  -1  -6  12   10.88    0.80
   1  -6 -12    9.33    0.70
  -1  -6  11    8.90    0.75
  -1  -6  11    8.52    0.71
   1  -6 -11    8.59    0.73
   1  -6 -10    2.80    0.51
   1  -6 -10    3.18    0.50
  -1  -6  10    2.41    0.45
  -1  -6  10    2.09    0.45
  -1  -6   9   55.07    1.90
  -1  -6   9   51.46    1.85
   1  -6  -9   56.13    1.94
  -1  -6   8   51.65    1.85
  -1  -6   8   46.65    1.83
  -1  -6   7   93.99    2.53
  -1  -6   7   87.43    2.58
  -1  -6   6   98.91    2.62
   1  -6  -6   96.66    2.72
  -1  -6   5   20.15    1.17
  -1  -6   5   19.61    1.26
   1  -6  -5   23.31    1.36
   1  -6  -4   33.93    1.62
  -1  -6   4   30.27    1.57
   1  -6  -3   48.83    1.92
  -1  -6   3   45.00    1.94
  -1  -6   2  284.70    5.19
   1  -6  -1   86.12    2.55
  -1  -6   1   83.09    2.65
  -1  -6   0  230.47    4.28
   1  -6   0  230.70    4.36
  -1  -6   0  223.79    4.50
  -1  -6  -1  221.56    4.41
  -1  -6  -1  212.32    4.13
  -1  -6  -2   89.78    2.65
  -1  -6  -2   89.02    2.55
  -1  -6  -3   30.55    1.53
  -1  -6  -3   31.80    1.52
  -1  -6  -4   50.39    1.94
  -1  -6  -4   52.96    1.97
  -1  -6  -5   57.60    2.06
  -1  -6  -6   66.45    2.19
  -1  -6  -7   26.46    1.35
  -1  -6  -8   10.30    0.84
  -1  -6  -9  121.69    2.94
  -1  -6 -10   16.71    1.04
  -1  -6 -11   60.60    1.93
  -1  -6 -12    5.68    0.59
  -1  -6 -13   13.73    0.87
  -1  -5  20    6.36    0.60
   1  -5 -20    4.65    0.61
  -1  -5  19    1.88    0.46
  -1  -5  19    1.87    0.42
   1  -5 -19    1.27    0.36
  -1  -5  18    6.32    0.68
   1  -5 -18    5.71    0.72
  -1  -5  17   26.35    1.37
   1  -5 -17   27.47    1.52
  -1  -5  16   12.22    0.98
   1  -5 -16   11.13    0.86
   1  -5 -16   11.18    0.99
  -1  -5  15    3.76    0.61
   1  -5 -15    3.70    0.58
   1  -5 -15    4.37    0.71
  -1  -5  14   15.89    1.19
  -1  -5  14   16.95    1.11
   1  -5 -14   17.56    1.21
   1  -5 -14   18.65    1.34
  -1  -5  13  114.20    7.27
  -1  -5  13  120.51    3.17
  -1  -5  13  128.34    3.42
   1  -5 -13  135.73    3.62
   1  -5 -13  133.29    3.66
   1  -5 -12   62.84    2.49
  -1  -5  12   58.05    2.18
  -1  -5  12   62.00    2.37
  -1  -5  12   57.84    5.26
   1  -5 -11   53.70    2.31
  -1  -5  11   53.10    4.93
  -1  -5  11   52.51    2.19
  -1  -5  11   50.16    2.08
  -1  -5  11   48.06    4.92
   1  -5 -10   26.58    1.62
  -1  -5  10   25.40    1.50
  -1  -5  10   24.43    1.52
  -1  -5  10   26.49    3.50
   1  -5  -9    0.33    0.29
  -1  -5   9    1.01    1.14
  -1  -5   9   -0.32    1.03
  -1  -5   9    0.49    0.40
  -1  -5   9    0.03    0.39
   1  -5  -8   52.83    2.24
  -1  -5   8   47.79    2.12
  -1  -5   8   52.76    2.22
  -1  -5   8   45.48    4.86
  -1  -5   7   74.26    2.62
  -1  -5   7   64.64    2.47
  -1  -5   7   67.68    5.56
   1  -5  -7   73.12    2.64
  -1  -5   6   18.70    1.34
  -1  -5   6   19.57    1.37
  -1  -5   6   22.44    3.19
   1  -5  -6   17.89    1.29
  -1  -5   5  158.57    3.86
  -1  -5   5  157.22    3.93
  -1  -5   5  157.05    8.35
   1  -5  -5  160.22    3.90
  -1  -5   4  355.29    6.02
  -1  -5   4  345.82    6.16
  -1  -5   4  340.34   12.27
   1  -5  -4  349.53    6.00
  -1  -5   3  155.11    3.92
  -1  -5   3  156.92    3.76
   1  -5  -3  156.43    4.19
   1  -5  -2  201.46    4.81
  -1  -5   2  204.22    9.24
   1  -5  -1  307.05    6.10
  -1  -5   1  317.29   11.56
   1  -5   1  334.22    6.38
   1  -5   1  328.84   12.82
   1  -5   2   72.48    6.00
   1  -5   2   71.21    2.76
   1  -5   2   61.45    2.61
  -1  -5  -2   70.94    2.66
   1  -5   2   70.67    2.84
   1  -5   3   88.15    6.59
   1  -5   3   87.57    3.13
  -1  -5  -3   99.91    3.14
   1  -5   4  132.65    3.76
   1  -5   4  121.19    3.69
   1  -5   4  130.65    3.90
   1  -5   5   15.11    1.27
   1  -5   5   14.45    1.32
   1  -5   5   14.19    1.23
  -1  -5  -5   15.08    1.20
   1  -5   6   79.13    6.24
   1  -5   6   69.00    2.71
   1  -5   6   75.76    2.97
  -1  -5  -6   80.92    2.70
   1  -5   6   70.38    2.68
  -1  -5  -7    5.88    0.77
   1  -5   7    5.18    1.71
   1  -5   7    5.42    0.80
   1  -5   7    5.81    0.88
  -1  -5  -7    6.04    0.77
   1  -5   7    5.94    0.80
  -1  -5  -8   28.88    1.74
   1  -5   8   27.54    3.88
   1  -5   8   26.18    1.65
  -1  -5  -8   28.05    1.51
   1  -5   8   27.51    1.77
   1  -5   8   23.60    3.69
   1  -5   8   22.72    1.49
  -1  -5  -9   16.32    1.30
   1  -5   9   13.61    2.83
   1  -5   9   15.39    1.33
   1  -5   9   12.75    1.11
   1  -5   9   17.46    3.12
   1  -5   9   11.56    1.04
   1  -5  10   67.91    2.46
   1  -5  10   80.57    6.38
  -1  -5 -10   77.55    2.78
   1  -5  10   78.76    2.98
   1  -5  10   77.48    2.67
   1  -5  11   46.81    4.85
   1  -5  11   42.51    4.60
  -1  -5 -11   49.34    2.21
   1  -5  11   46.51    2.24
   1  -5  11   46.09    2.10
  -1  -5 -12   93.35    3.01
   1  -5  12   90.75    3.11
   1  -5  12   89.49    2.91
  -1  -5 -13  257.13    5.15
   1  -5  13  259.90    5.44
   1  -5  13  258.54    5.11
   1  -5  14   26.27    1.62
  -1  -5 -14   26.78    1.54
   1  -5  15   47.17    2.09
  -1  -5 -15   50.18    2.04
   1  -5  16   78.88    2.55
  -1  -5 -16   79.32    2.48
   1  -5  17   28.26    1.50
   1  -5  17   27.07    1.42
  -1  -5 -17   26.53    1.37
   1  -5  18   52.10    1.90
  -1  -5 -18   54.13    1.86
   1  -5  19   50.02    1.68
  -1  -5 -19   51.06    1.68
  -1  -4  24   62.37    1.85
   1  -4 -22   47.44    2.00
  -1  -4  22   51.77    1.73
   1  -4 -22   46.47    1.75
   1  -4 -21   51.23    2.19
  -1  -4  21   55.04    1.93
   1  -4 -21   57.92    2.15
  -1  -4  20   -0.05    0.41
  -1  -4  20    0.18    0.33
   1  -4 -20    0.69    0.38
  -1  -4  19    3.71    0.67
  -1  -4  19    3.07    0.57
   1  -4 -19    2.69    0.59
  -1  -4  18   36.79    1.77
   1  -4 -18   37.94    2.07
  -1  -4  18   39.02    1.83
   1  -4 -18   36.32    1.75
  -1  -4  17   20.53    3.31
  -1  -4  17   26.57    1.56
   1  -4 -17   26.04    1.75
  -1  -4  17   26.04    1.53
   1  -4 -17   23.98    1.49
  -1  -4  16   50.23    5.06
  -1  -4  16   53.34    2.18
  -1  -4  16   49.08    2.10
   1  -4 -16   51.08    2.25
   1  -4 -16   51.07    2.43
  -1  -4  15    1.14    1.22
   1  -4 -15    1.31    0.44
  -1  -4  15    0.68    0.43
  -1  -4  15    1.35    0.48
  -1  -4  15    0.84    0.38
   1  -4 -15    2.18    0.60
  -1  -4  14  117.96    7.82
  -1  -4  14  128.57    3.45
  -1  -4  14  128.45    3.47
   1  -4 -14  127.18    3.87
   1  -4 -14  130.43    3.87
  -1  -4  13  131.08    8.25
  -1  -4  12  188.77    9.85
   1  -4 -11  174.80    4.35
  -1  -4  11  177.34    3.91
  -1  -4  11  177.82    4.07
   1  -4 -10   29.08    1.68
  -1  -4  10   27.81    1.47
  -1  -4  10   25.82    3.76
  -1  -4  10   28.09    1.61
  -1  -4   9   51.64    5.03
   1  -4  -9   51.67    2.19
  -1  -4   9   51.91    1.95
  -1  -4   9   50.75    4.91
  -1  -4   9   49.64    2.07
  -1  -4   8  231.87   10.29
  -1  -4   8  219.52    4.47
   1  -4  -8  222.22    4.67
  -1  -4   7  132.53    7.62
  -1  -4   7  128.06    3.28
   1  -4  -7  129.95    3.41
  -1  -4   6   66.47    2.28
   1  -4  -6   70.50    2.41
  -1  -4   5   42.60    4.22
  -1  -4   5   43.02    1.77
   1  -4  -5   39.57    1.92
   1  -4  -5   40.64    1.79
  -1  -4   4  279.71    4.75
   1  -4  -4  273.49    4.87
  -1  -4   3  144.33    7.49
   1  -4  -3  157.54    3.80
   1  -4  -3  142.19    3.64
  -1  -4   3  150.68    3.30
   1  -4  -3  139.97    3.29
   1  -4  -2  187.98    8.81
   1  -4  -2  188.60    4.25
   1  -4  -2  174.11    4.01
  -1  -4   2  177.86    3.58
   1  -4  -2  180.58    3.69
  -1  -4   1  109.00    6.23
   1  -4  -1  108.11    6.64
   1  -4  -1  102.73    3.04
  -1  -4   1  112.13    2.76
   1  -4  -1  107.03    2.72
  -1  -4   0  310.60   10.48
   1  -4   0  290.44    5.38
  -1  -4   0  310.56    4.86
   1  -4   0  321.07    5.71
   1  -4   0  288.17    4.82
   1  -4   1  249.77   10.34
  -1  -4  -1  266.75    9.54
  -1  -4  -1  263.35    4.35
   1  -4   1  262.53    5.10
   1  -4   1  243.16    4.85
   1  -4   1  237.87    4.98
   1  -4   2  354.93   12.55
   1  -4   2  334.93    5.87
   1  -4   2  338.05    5.85
   1  -4   2  342.77    6.11
   1  -4   3   28.95    3.52
   1  -4   3   28.99    1.59
  -1  -4  -3   30.23    1.52
   1  -4   3   26.65    1.54
   1  -4   4   33.16    1.81
  -1  -4  -4   34.32    1.61
   1  -4   4   31.21    1.67
   1  -4   4   31.71    1.66
   1  -4   5   42.55    2.05
   1  -4   5   43.68    1.84
  -1  -4  -5   45.34    1.85
   1  -4   5   43.29    1.98
   1  -4   5   38.35    1.84
   1  -4   5   44.89    4.59
   1  -4   6   50.07    2.21
  -1  -4  -6   52.69    2.00
   1  -4   6   48.58    2.12
   1  -4   6   47.66    2.07
   1  -4   7   26.49    1.65
   1  -4   7   25.08    1.50
  -1  -4  -7   27.76    1.47
   1  -4   7   26.92    1.60
   1  -4   8  241.47    4.93
   1  -4   8  263.42    5.37
   1  -4   9  184.01    9.72
   1  -4   9  180.14    4.37
   1  -4   9  171.21    4.03
  -1  -4 -10   72.97    2.70
   1  -4  10   65.21    2.61
   1  -4  10   63.67    2.37
   1  -4  10   66.31    5.97
   1  -4  10   61.85    2.51
   1  -4  10   68.81    6.08
   1  -4  11  225.69    5.13
   1  -4  11  239.46    4.75
   1  -4  11  241.42   11.52
   1  -4  11  247.13    5.18
   1  -4  12  100.09    7.31
   1  -4  12   96.97    3.13
   1  -4  12  100.52    7.32
   1  -4  13  307.57   12.91
   1  -4  13  282.22   12.28
   1  -4  14   62.30    5.77
   1  -4  14   64.53    2.63
  -1  -4 -14   72.09    2.75
   1  -4  14   62.57    2.70
   1  -4  14   62.51    5.84
   1  -4  15  158.80    9.20
   1  -4  15  172.72    4.31
  -1  -4 -15  175.42    4.35
   1  -4  15  175.54    4.59
   1  -4  15  169.27    9.54
   1  -4  16   16.23    3.11
   1  -4  16   19.59    1.42
  -1  -4 -16   19.87    1.40
   1  -4  16   18.87    1.51
   1  -4  16   19.77    3.37
   1  -4  17  256.28    5.19
  -1  -4 -17  259.02    5.30
   1  -4  17  255.75    5.49
   1  -4  18   18.50    3.03
  -1  -4 -18   23.73    1.50
   1  -4  18   21.69    3.33
   1  -4  18   24.34    1.62
   1  -4  18   26.64    1.56
  -1  -4 -19  110.83    3.20
   1  -4  19  117.02    3.44
   1  -4  19  118.22    3.21
  -1  -4 -20   85.43    2.66
   1  -4  20   82.78    2.78
  -1  -4 -21   29.87    1.47
  -1  -4 -22   46.27    1.60
   1  -4  22   44.76    1.84
  -1  -3  26   34.96    1.41
  -1  -3  25    1.99    0.46
   1  -3 -24   33.56    1.50
  -1  -3  24   37.65    1.66
   1  -3 -24   37.83    1.65
  -1  -3  23   25.53    1.45
   1  -3 -23   25.40    1.44
  -1  -3  23   24.51    1.25
   1  -3 -23   26.55    1.49
   1  -3 -22   83.88    3.10
   1  -3 -22   93.86    2.90
  -1  -3  22   93.44    2.85
  -1  -3  22   88.51    2.56
   1  -3 -22   97.98    3.14
  -1  -3  21   19.27    1.23
   1  -3 -21   18.61    1.49
  -1  -3  21   20.49    1.37
   1  -3 -21   19.96    1.37
  -1  -3  20  149.27    3.56
   1  -3 -20  152.56    4.36
   1  -3 -20  155.72    3.92
  -1  -3  20  161.99    3.95
   1  -3 -19  172.24    4.63
   1  -3 -19  175.53    4.29
  -1  -3  19  161.06    3.80
  -1  -3  19  159.70    7.65
   1  -3 -19  172.07    4.12
  -1  -3  19  173.96    4.10
   1  -3 -18  154.43    4.36
  -1  -3  18  150.64    3.80
   1  -3 -18  155.20    3.89
  -1  -3  18  151.21    7.40
   1  -3 -18  160.76    4.15
  -1  -3  18  142.31    3.54
  -1  -3  17  417.00   12.28
  -1  -3  17  398.32   14.48
   1  -3 -16  208.72    4.97
  -1  -3  16  207.68    4.39
  -1  -3  16  196.18    8.25
  -1  -3  16  194.14    9.92
   1  -3 -16  217.34    4.94
  -1  -3  16  209.06    4.34
   1  -3 -15  487.43    7.89
  -1  -3  15  470.00    7.08
  -1  -3  15  467.62   12.60
  -1  -3  15  468.71   15.31
   1  -3 -15  499.67    8.00
  -1  -3  15  486.82    7.03
   1  -3 -14  136.93    3.76
  -1  -3  14  141.27    3.41
  -1  -3  14  148.09    6.75
  -1  -3  14  138.57    8.03
   1  -3 -14  141.19    3.90
  -1  -3  14  139.67    3.35
   1  -3 -13   92.43    2.97
  -1  -3  13   95.92    2.68
  -1  -3  13   94.05    5.22
  -1  -3  13   89.40    6.43
  -1  -3  13   99.56    2.75
   1  -3 -12  100.51    3.01
  -1  -3  12  102.57    5.23
  -1  -3  12  107.89    2.79
  -1  -3  12   95.50    6.36
  -1  -3  11   49.51    1.77
  -1  -3  11   46.80    3.42
   1  -3 -11   47.59    1.97
  -1  -3  11   45.07    1.82
   1  -3 -10   97.86    2.77
  -1  -3  10   94.42    4.70
  -1  -3  10   99.09    2.50
  -1  -3  10   93.22    5.99
  -1  -3  10   96.81    2.62
  -1  -3   9   80.33    2.25
  -1  -3   9   76.36    2.11
   1  -3  -9   75.29    2.33
  -1  -3   8    6.79    0.68
   1  -3  -8    5.03    0.64
  -1  -3   7  342.52    8.26
  -1  -3   7  347.95    4.76
   1  -3  -7  346.12    5.28
   1  -3  -6  386.55    5.76
   1  -3  -6  392.48    5.61
  -1  -3   6  403.36    8.66
  -1  -3   6  401.13    5.09
  -1  -3   5   80.66    2.04
   1  -3  -5   70.58    2.14
   1  -3  -5   76.55    1.81
   1  -3  -5   72.21    1.84
   1  -3  -5   72.51    2.04
  -1  -3   5   75.94    1.81
  -1  -3   5   75.66    3.43
  -1  -3   4  504.32    5.92
   1  -3  -4  491.17    6.42
   1  -3  -4  437.04    6.13
   1  -3  -4  466.81    5.82
   1  -3  -4  470.98    5.54
   1  -3  -4  459.88    5.96
  -1  -3   4  444.24    8.53
  -1  -3   4  474.60    5.41
   1  -3  -3  154.15    2.96
   1  -3  -3  151.99    2.72
   1  -3  -3  161.42    3.05
  -1  -3   3  167.81    2.91
   1  -3  -3  143.05    3.08
   1  -3  -3  158.58    3.26
   1  -3  -3  163.13    6.94
  -1  -3   3  150.45    6.59
  -1  -3   3  155.81    2.55
  -1  -3   2   74.19    1.82
   1  -3  -2   72.54    2.10
   1  -3  -2   62.28    1.94
  -1  -3   2   69.47    4.31
   1  -3  -2   66.79    1.73
   1  -3  -2   65.82    1.82
   1  -3  -1  213.64    3.78
   1  -3  -1  213.46    3.82
   1  -3  -1  203.72    3.39
   1  -3  -1  222.26    8.06
  -1  -3   0   31.95    1.15
   1  -3   0   29.49    1.36
   1  -3   0   28.22    1.31
   1  -3   0   32.66    3.28
  -1  -3   0   31.91    2.78
   1  -3   1  117.85    2.71
   1  -3   1  113.03    2.66
  -1  -3  -1  122.50    2.31
   1  -3   1  124.08    2.46
  -1  -3  -1  121.44    5.37
  -1  -3  -2  464.43   10.64
   1  -3   2  434.23    5.92
   1  -3   2  425.12    5.88
  -1  -3  -2  457.23    5.22
   1  -3   3   24.43    1.31
  -1  -3  -3   29.05    2.58
   1  -3   3   27.58    1.28
   1  -3   3   27.60    1.28
  -1  -3  -3   28.13    1.02
   1  -3   4  350.83    5.48
   1  -3   4  356.99   11.02
   1  -3   4  344.68    5.11
   1  -3   4  340.66    5.14
   1  -3   5 1508.17   14.97
   1  -3   5 1472.06   14.43
   1  -3   6  722.07    8.91
   1  -3   6  711.72    8.42
   1  -3   6  718.21    8.57
   1  -3   7  241.59    4.54
   1  -3   7  233.47    4.27
   1  -3   7  230.56    4.12
   1  -3   8  885.72   10.46
   1  -3   8  863.14   10.12
   1  -3   9  458.67    6.85
   1  -3   9  454.75    6.64
   1  -3   9  446.55    6.27
   1  -3  10  864.48   10.40
   1  -3  10  862.49   10.32
   1  -3  10  860.83    9.73
   1  -3  10  891.18   10.67
   1  -3  10  883.63   19.78
   1  -3  11  579.52    8.04
   1  -3  11  595.64    7.74
   1  -3  11  576.37    7.94
   1  -3  11  577.44    8.17
   1  -3  12   40.96    1.91
   1  -3  12   41.08    1.73
   1  -3  12   42.65    1.89
   1  -3  12   41.90    4.41
   1  -3  12   39.31    1.90
  -1  -3 -12   42.26    1.94
   1  -3  13  108.54    3.21
   1  -3  13  102.63    2.82
   1  -3  13  100.80    3.13
   1  -3  13  108.07    7.06
  -1  -3 -13  114.37    3.30
   1  -3  13  111.71    3.17
   1  -3  14  126.05    7.86
  -1  -3 -14  129.46    3.55
   1  -3  14  126.78    3.58
   1  -3  14  128.19    3.47
   1  -3  15   24.47    3.56
  -1  -3 -15   30.02    1.72
   1  -3  15   29.04    1.75
   1  -3  15   28.83    1.64
   1  -3  16  213.31    4.61
   1  -3  16  210.55   10.45
   1  -3  17    2.28    1.67
   1  -3  18   71.51    2.55
   1  -3  18   67.62    6.00
  -1  -3 -18   75.59    2.79
   1  -3  19  148.22    4.18
  -1  -3 -19  148.40    3.97
   1  -3  19  144.32    3.63
   1  -3  20   15.42    1.38
  -1  -3 -20   18.31    1.37
   1  -3  20   19.12    1.26
   1  -3  21  264.82    5.53
  -1  -3 -21  277.89    5.39
   1  -3  22   22.69    1.53
  -1  -3 -22   20.03    1.30
   1  -3  23   85.99    2.79
  -1  -3 -23   76.70    2.44
   1  -3  24   12.49    1.04
  -1  -3 -25   42.13    1.62
  -1  -3 -26   46.27    1.57
  -1  -2  28    8.83    0.69
  -1  -2  27   46.30    2.07
   1  -2 -27   50.55    1.89
  -1  -2  27   49.94    1.72
  -1  -2  26   39.63    1.47
   1  -2 -26   42.36    1.79
  -1  -2  26   44.90    1.77
   1  -2 -26   44.21    1.90
  -1  -2  26   33.36    1.46
  -1  -2  26   37.52    1.59
   1  -2 -26   44.24    1.72
   1  -2 -25   41.92    1.89
  -1  -2  25   38.91    1.75
  -1  -2  25   44.32    1.84
   1  -2 -25   42.63    1.97
  -1  -2  25   36.90    1.66
   1  -2 -25   41.01    1.98
  -1  -2  25   41.70    1.62
  -1  -2  24   55.13    2.15
   1  -2 -24   54.50    2.20
  -1  -2  24   54.73    1.97
   1  -2 -24   57.02    2.31
   1  -2 -24   61.20    4.82
   1  -2 -24   55.77    2.34
  -1  -2  24   55.64    2.12
  -1  -2  23   48.87    2.09
  -1  -2  23   43.39    3.87
   1  -2 -23   50.23    2.25
  -1  -2  23   48.38    1.90
   1  -2 -23   50.67    2.25
   1  -2 -23   44.88    4.28
  -1  -2  23   50.59    2.06
  -1  -2  23   46.16    4.00
   1  -2 -23   49.51    2.25
   1  -2 -22   16.52    1.43
   1  -2 -22   19.19    1.44
  -1  -2  22   17.61    1.30
   1  -2 -22   18.59    2.86
  -1  -2  22   17.12    1.16
   1  -2 -22   18.23    1.44
  -1  -2  22   16.22    1.06
  -1  -2  22   11.08    2.07
  -1  -2  22   15.84    2.41
  -1  -2  22   16.48    1.20
   1  -2 -22   17.07    1.36
   1  -2 -21  132.63    4.05
   1  -2 -21  132.98    3.81
  -1  -2  21  131.22    3.51
   1  -2 -21  137.34    7.53
   1  -2 -21  143.08    4.18
  -1  -2  21  131.45    3.23
  -1  -2  21  126.96    6.54
  -1  -2  21  131.60    3.47
   1  -2 -21  132.44    3.74
  -1  -2  21  129.74    6.72
  -1  -2  21  125.04    3.04
  -1  -2  20  171.50    7.57
   1  -2 -20  181.35    8.55
   1  -2 -20  183.99    4.49
  -1  -2  20  178.53    4.07
  -1  -2  20  182.93    7.89
   1  -2 -19  753.82   10.14
   1  -2 -19  763.66   17.91
  -1  -2  19  708.05    9.28
  -1  -2  19  729.37    8.88
   1  -2 -19  718.60    9.83
  -1  -2  19  722.54   16.11
  -1  -2  19  710.68    8.80
  -1  -2  19  723.91   15.97
  -1  -2  18  243.24    8.63
   1  -2 -18  250.50    5.47
  -1  -2  18  246.48    8.82
  -1  -2  18  253.65    4.77
   1  -2 -18  247.16    9.63
  -1  -2  18  242.97    4.43
  -1  -2  17  463.61    6.47
   1  -2 -17  493.13    7.71
  -1  -2  17  487.84   12.09
   1  -2 -17  460.16    7.70
   1  -2 -17  477.39   13.25
   1  -2 -17  469.69    7.38
  -1  -2  17  480.08    6.85
  -1  -2  17  482.70   12.34
  -1  -2  16  639.41    7.93
   1  -2 -16  681.38    9.26
  -1  -2  16  643.46   17.29
  -1  -2  16  691.26   14.32
   1  -2 -16  645.04    9.23
  -1  -2  16  647.58    8.22
  -1  -2  16  651.16   14.13
   1  -2 -16  654.96    8.86
   1  -2 -16  662.76   15.32
  -1  -2  16  669.62    8.27
   1  -2 -15  135.46    6.41
   1  -2 -15  130.19    3.32
  -1  -2  15  131.61    7.36
  -1  -2  15  133.59    2.97
   1  -2 -15  132.48    3.55
  -1  -2  15  131.22    3.01
  -1  -2  15  132.64    5.88
   1  -2 -15  135.88    3.59
   1  -2 -14  226.25    8.07
   1  -2 -14  217.68    4.29
  -1  -2  14  217.43    9.15
  -1  -2  14  223.12    3.88
   1  -2 -14  211.24    4.42
   1  -2 -14  226.77    4.63
  -1  -2  14  218.14    3.93
  -1  -2  14  225.73    7.40
  -1  -2  13  167.19    7.71
   1  -2 -13  160.06    3.60
   1  -2 -13  172.64    3.88
   1  -2 -13  159.64    3.48
  -1  -2  13  162.56    3.19
  -1  -2  13  161.83    5.97
   1  -2 -12  636.31    8.10
   1  -2 -12  668.02    8.56
  -1  -2  12  655.99    7.48
   1  -2 -12  650.63    7.97
   1  -2 -12  654.41   13.27
  -1  -2  11   62.37    3.34
   1  -2 -11   61.53    1.99
  -1  -2  11   63.37    1.75
   1  -2 -11   63.36    3.70
   1  -2 -11   60.46    1.91
  -1  -2  10  230.41    8.17
   1  -2 -10  221.94    3.93
  -1  -2  10  233.58    6.32
  -1  -2  10  230.99    3.49
   1  -2 -10  223.59    3.79
   1  -2 -10  226.93    6.87
  -1  -2   9 1095.28   18.69
   1  -2  -9 1141.66   10.31
   1  -2  -9 1080.54   11.24
  -1  -2   9 1102.11   15.03
  -1  -2   9 1121.99   10.55
   1  -2  -9 1142.67   16.40
   1  -2  -9 1135.43   11.07
  -1  -2   8 1535.82   22.18
   1  -2  -8 1454.84   14.07
   1  -2  -8 1473.67   13.74
   1  -2  -8 1511.56   19.03
  -1  -2   8 1552.10   18.08
   1  -2  -8 1538.72   13.29
  -1  -2   8 1567.63   13.46
   1  -2  -7  747.58   11.52
   1  -2  -7  732.19    7.51
  -1  -2   7  739.23   10.71
   1  -2  -7  723.42    7.24
  -1  -2   7  763.63    7.26
   1  -2  -6 2097.91   18.78
   1  -2  -6 2137.83   18.36
   1  -2  -6 2138.48   22.97
  -1  -2   6 2214.79   22.28
   1  -2  -6 2214.64   18.47
  -1  -2   6 2267.07   18.15
   1  -2  -5 1571.57   17.87
   1  -2  -5 1589.77   14.54
   1  -2  -5 1611.83   18.01
   1  -2  -5 1620.25   14.08
  -1  -2   5 1715.80   17.60
   1  -2  -5 1697.11   14.46
   1  -2  -5 1644.48   14.31
  -1  -2   5 1757.16   13.96
   1  -2  -5 1553.81   14.66
   1  -2  -4  482.44    7.71
   1  -2  -4  497.22    5.61
   1  -2  -4  503.85    7.82
   1  -2  -4  490.06    5.17
  -1  -2   4  549.51    5.15
   1  -2  -4  492.15    5.76
  -1  -2   4  543.47    7.73
   1  -2  -4  530.38    5.75
   1  -2  -4  516.32    5.59
   1  -2  -3   94.56    1.87
   1  -2  -3   92.43    2.81
  -1  -2   3  101.40    2.83
   1  -2  -3  101.21    2.09
   1  -2  -3   91.52    1.95
   1  -2  -3  103.91    4.48
   1  -2  -3   94.86    1.88
   1  -2  -3  101.24    2.04
   1  -2  -2    4.60    0.45
   1  -2  -2    4.40    0.42
   1  -2  -2    4.41    0.38
   1  -2  -2    4.46    0.60
  -1  -2   2    4.86    0.63
   1  -2  -1  535.29    7.02
   1  -2  -1  559.80    6.06
   1  -2  -1  545.98    6.02
   1  -2  -1  607.33   11.24
  -1  -2   1  587.36    7.17
   1  -2   0 1304.52   13.02
   1  -2   0 1489.03   19.29
  -1  -2   0 1446.26   17.34
  -1  -2   0 1333.91   12.95
   1  -2   0 1339.28   12.16
   1  -2   0 1357.38   12.19
   1  -2   1   14.69    0.74
   1  -2   1   14.44    0.74
   1  -2   1   15.23    0.91
   1  -2   2    7.69    0.60
   1  -2   2    9.21    0.61
   1  -2   2    6.53    0.52
  -1  -2  -2    7.72    1.11
   1  -2   2    6.79    1.31
   1  -2   2    6.87    0.68
   1  -2   3 1542.21   14.03
   1  -2   3 1517.30   14.06
   1  -2   3 1737.64   14.61
   1  -2   3 1582.40   14.50
  -1  -2  -3 1702.01   18.90
   1  -2   3 1666.12   21.79
   1  -2   4  840.97   10.65
   1  -2   4  890.48    9.20
   1  -2   4  906.75    8.34
   1  -2   4  858.91    8.66
   1  -2   4  865.85    8.76
   1  -2   5   62.39    1.77
   1  -2   5   59.12    2.71
   1  -2   5   61.99    1.46
   1  -2   5   56.11    1.49
   1  -2   5   59.05    1.58
   1  -2   5   60.43    2.47
   1  -2   5   59.02    1.61
   1  -2   6  833.20    8.60
   1  -2   6  797.61    8.32
   1  -2   6  913.25    9.06
   1  -2   6  826.85   12.15
   1  -2   6  894.97    8.48
   1  -2   6  834.99    8.71
   1  -2   7 1281.19   12.35
   1  -2   7 1305.77   11.64
   1  -2   7 1230.18   16.39
   1  -2   7 1329.88   12.07
   1  -2   7 1328.80   11.84
   1  -2   7 1231.72   11.79
   1  -2   7 1265.09   12.17
   1  -2   7 1334.42   16.21
   1  -2   7 1366.06   12.63
   1  -2   7 1283.36   12.64
   1  -2   8  880.64    9.27
   1  -2   8  838.97   13.11
   1  -2   8  908.41    9.40
   1  -2   8  884.88    8.61
   1  -2   8  835.79    8.60
  -1  -2  -8  914.86    8.35
   1  -2   8  840.48    9.00
   1  -2   8  894.62   13.04
   1  -2   8  901.72    8.84
   1  -2   8  856.38    9.45
   1  -2   9  715.85    8.08
   1  -2   9  694.64    7.71
   1  -2   9  728.58    8.11
   1  -2   9  704.59   14.71
   1  -2   9  682.07    8.16
   1  -2   9  684.19    7.26
   1  -2   9  687.73    7.79
   1  -2   9  712.76    7.65
   1  -2   9  725.61   12.00
   1  -2   9  714.77    7.43
   1  -2  10  371.38    4.86
   1  -2  10  368.76    5.47
   1  -2  10  378.04    5.37
   1  -2  10  357.87    5.06
   1  -2  10  353.19    4.51
   1  -2  10  385.35    5.10
   1  -2  10  381.22    8.77
   1  -2  10  385.74    5.42
   1  -2  11   89.89    2.20
   1  -2  11   88.82    2.51
   1  -2  11   93.13    2.45
  -1  -2 -11   93.11    2.48
   1  -2  11   89.89    2.30
   1  -2  11   94.08    2.34
   1  -2  11   91.20    4.37
   1  -2  11   93.73    2.52
   1  -2  12   71.62    2.25
   1  -2  12   66.45    1.94
   1  -2  12   66.28    2.08
  -1  -2 -12   66.70    2.10
   1  -2  12   68.35    2.14
   1  -2  12   68.06    2.04
   1  -2  12   70.87    2.13
   1  -2  12   69.92    4.01
   1  -2  12   69.54    4.95
   1  -2  12   66.98    2.23
   1  -2  13  113.79    2.97
   1  -2  13  114.38    2.69
   1  -2  13  105.28    2.81
  -1  -2 -13  115.13    2.92
   1  -2  13  111.85    2.84
   1  -2  13  110.66    2.70
   1  -2  13  110.25    2.81
   1  -2  13  104.79    6.29
   1  -2  14   63.27    2.26
   1  -2  14   62.96    2.06
   1  -2  14   58.17    2.15
  -1  -2 -14   64.86    2.24
   1  -2  14   63.08    2.16
   1  -2  14   63.04    2.07
   1  -2  14   63.07    2.19
   1  -2  14   63.29    5.03
   1  -2  15  231.01    4.69
   1  -2  15  232.36    4.34
   1  -2  15  213.34    4.47
  -1  -2 -15  241.31    4.63
   1  -2  15  232.06    4.46
   1  -2  15  237.36    4.29
   1  -2  15  228.76    8.48
   1  -2  15  233.07    4.55
   1  -2  15  227.89    9.84
   1  -2  16  165.98    3.72
   1  -2  16  160.01    8.55
   1  -2  16  166.08    7.45
   1  -2  16  168.26    3.94
   1  -2  16  174.43    3.67
   1  -2  16  169.14    4.04
   1  -2  16  169.29    3.82
  -1  -2 -16  186.77    4.11
  -1  -2 -17  590.33    8.46
   1  -2  17  606.39    8.50
   1  -2  17  596.21   14.99
   1  -2  17  583.54    8.07
   1  -2  17  603.52    8.60
   1  -2  17  573.43    8.03
   1  -2  17  605.32    7.84
   1  -2  18  134.30    7.03
   1  -2  18  128.44    3.59
   1  -2  18  128.39    3.39
   1  -2  18  134.63    3.70
  -1  -2 -18  133.48    3.66
   1  -2  18  125.39    3.63
   1  -2  19  253.32    5.36
   1  -2  19  248.20    9.91
   1  -2  19  263.12   10.19
   1  -2  20   43.89    4.20
   1  -2  20   43.95    2.14
   1  -2  20   44.49    2.00
   1  -2  20   43.29    2.25
   1  -2  20   42.24    2.07
  -1  -2 -20   47.43    2.13
   1  -2  21   46.32    2.04
   1  -2  21   44.26    2.08
   1  -2  21   46.98    2.28
   1  -2  21   42.13    2.10
   1  -2  21   42.44    4.14
   1  -2  22   20.86    1.46
   1  -2  22   23.01    1.59
   1  -2  22   21.52    2.82
   1  -2  22   19.87    2.89
   1  -2  22   20.44    1.50
   1  -2  22   21.71    1.39
   1  -2  23    4.75    0.84
   1  -2  23    5.52    0.88
   1  -2  23    5.55    1.67
   1  -2  23    4.12    1.36
   1  -2  23    5.41    0.76
  -1  -2 -23    4.98    0.72
   1  -2  23    4.92    0.69
  -1  -2 -24   60.43    2.28
   1  -2  24   56.77    2.31
   1  -2  24   58.93    2.13
   1  -2  24   57.56    2.18
  -1  -2 -24   60.69    2.18
  -1  -2 -25   38.25    1.62
   1  -2  25   40.73    1.66
   1  -2  25   37.78    1.78
   1  -2  25   39.43    2.15
  -1  -2 -25   43.80    1.82
  -1  -2 -25   40.91    1.85
   1  -2  25   36.92    1.65
   1  -2  26   18.20    1.14
   1  -2  26   16.52    1.34
  -1  -2 -26   20.53    1.17
   1  -2  26   17.83    1.02
  -1  -2 -26   18.92    1.18
   1  -2  27   10.52    0.99
  -1  -2 -27   10.70    0.85
  -1  -2 -28   22.67    1.11
  -1  -2 -28   22.15    1.22
  -1  -1  29   48.20    1.49
   1  -1 -29   49.59    1.62
   1  -1 -28   55.39    2.05
  -1  -1  28   64.64    1.91
  -1  -1  28   60.65    2.00
  -1  -1  28   52.35    1.85
  -1  -1  28   61.11    2.33
   1  -1 -28   66.80    2.20
  -1  -1  28   68.74    1.89
  -1  -1  27   43.38    1.85
   1  -1 -27   46.13    1.99
  -1  -1  27   42.13    2.16
   1  -1 -27   44.24    1.94
   1  -1 -27   43.23    1.98
  -1  -1  27   44.51    1.69
  -1  -1  27   46.52    1.71
  -1  -1  26  151.97    3.70
   1  -1 -26  159.95    3.99
   1  -1 -26  155.60    3.95
  -1  -1  26  162.28    3.49
   1  -1 -26  156.10    4.08
  -1  -1  26  156.09    3.44
   1  -1 -25  458.64    7.58
  -1  -1  25  455.41    6.60
  -1  -1  25  437.75   11.93
   1  -1 -25  443.50    7.68
  -1  -1  25  454.11    6.74
  -1  -1  25  428.97   12.73
   1  -1 -25  471.66    7.65
  -1  -1  25  447.62    7.14
   1  -1 -25  478.81   14.28
   1  -1 -24   34.71    1.94
  -1  -1  24   31.08    3.25
  -1  -1  24   31.66    1.59
   1  -1 -24   33.23    1.99
  -1  -1  24   31.37    1.58
  -1  -1  24   29.85    3.34
  -1  -1  24   31.97    1.73
   1  -1 -24   34.21    1.94
   1  -1 -24   34.80    3.96
   1  -1 -23  377.31   12.92
  -1  -1  23  361.91    6.33
   1  -1 -23  384.91    6.96
  -1  -1  23  370.78    6.02
   1  -1 -23  373.72    6.65
   1  -1 -23  370.82    6.83
  -1  -1  23  378.74    6.07
  -1  -1  23  362.56   11.04
  -1  -1  23  356.94   11.65
   1  -1 -23  350.87    6.09
   1  -1 -22   79.06    5.81
  -1  -1  22   79.21    2.72
   1  -1 -22   81.80    3.05
   1  -1 -22   83.25    3.03
  -1  -1  22   77.41    2.52
   1  -1 -22   79.05    2.98
  -1  -1  22   74.72    4.90
  -1  -1  22   80.72    2.55
  -1  -1  22   74.70    5.21
   1  -1 -22   75.00    2.60
  -1  -1  21  251.49    8.95
  -1  -1  21  245.68    9.37
   1  -1 -21  246.01   10.17
  -1  -1  21  243.87    5.02
   1  -1 -21  245.32    5.44
  -1  -1  20   39.00    1.86
   1  -1 -20   40.93    2.10
   1  -1 -20   39.96    4.02
   1  -1 -20   43.20    2.22
  -1  -1  20   39.36    1.74
   1  -1 -20   39.74    2.01
  -1  -1  20   41.17    3.51
   1  -1 -20   38.14    1.80
  -1  -1  20   41.04    3.70
  -1  -1  19   11.44    1.99
   1  -1 -19   15.37    2.52
   1  -1 -19   12.45    1.21
   1  -1 -19   13.10    1.04
  -1  -1  19   10.74    0.81
  -1  -1  19   11.54    0.95
   1  -1 -19   11.11    1.07
  -1  -1  19   12.23    1.94
   1  -1 -19   12.30    1.18
   1  -1 -18   56.15    2.33
   1  -1 -18   60.48    4.65
   1  -1 -18   59.49    2.46
   1  -1 -18   56.12    2.05
  -1  -1  18   49.53    1.71
   1  -1 -18   55.28    2.26
  -1  -1  18   57.39    1.97
  -1  -1  18   61.00    3.97
   1  -1 -18   59.28    2.52
   1  -1 -17  194.31    4.45
   1  -1 -17  190.04    3.82
   1  -1 -17  208.64    8.43
   1  -1 -17  197.61    4.36
  -1  -1  17  187.46    3.61
  -1  -1  17  198.46    6.92
  -1  -1  16   46.09    1.62
  -1  -1  16   47.57    3.29
   1  -1 -16   45.73    1.98
   1  -1 -16   44.66    1.69
   1  -1 -15  154.33    3.57
  -1  -1  15  145.34    5.41
   1  -1 -15  145.45    3.07
   1  -1 -15  149.79    3.57
   1  -1 -14  279.67    4.88
   1  -1 -14  271.98    4.25
   1  -1 -14  275.34    4.85
  -1  -1  13  151.12    5.01
   1  -1 -13  146.16    2.82
   1  -1 -13  144.98    3.25
   1  -1 -13  145.04    3.24
  -1  -1  13  143.49    6.51
   1  -1 -12  512.25    5.49
  -1  -1  12  543.00    9.69
   1  -1 -12  539.59    6.15
   1  -1 -12  534.81    6.87
   1  -1 -12  546.53    6.89
  -1  -1  12  525.87   12.37
   1  -1 -11  947.42    8.78
   1  -1 -11  922.60    9.13
   1  -1 -11  946.99    9.98
  -1  -1  11  960.04   16.50
   1  -1 -11  956.20   10.09
  -1  -1  11  973.33   13.29
   1  -1 -10  598.31    6.27
   1  -1 -10  589.58    6.94
  -1  -1  10  597.66   12.05
   1  -1 -10  613.73    7.14
  -1  -1  10  617.06    9.71
   1  -1  -9  653.35    7.21
  -1  -1   9  674.05    9.92
  -1  -1   9  639.64   11.96
   1  -1  -9  654.04    7.37
  -1  -1   8  118.80    3.58
  -1  -1   8  116.19    4.52
   1  -1  -8  117.20    1.97
   1  -1  -8  118.30    2.29
   1  -1  -8  114.99    2.26
   1  -1  -8  122.22    4.25
  -1  -1   7  234.63    4.94
  -1  -1   7  233.78    6.10
   1  -1  -7  228.96    3.29
   1  -1  -7  235.82    5.69
   1  -1  -7  236.68    3.31
  -1  -1   6 2996.14   26.92
  -1  -1   6 2986.71   29.31
   1  -1  -6 2896.29   23.71
   1  -1  -6 2898.51   28.16
   1  -1  -6 2912.85   23.48
   1  -1  -6 2863.39   23.73
   1  -1  -5 4257.04   38.11
   1  -1  -5 4268.22   33.99
   1  -1  -4 3514.57   28.29
   1  -1  -4 3562.39   32.11
  -1  -1   3 4260.05   35.27
   1  -1  -3 4106.77   36.42
   1  -1  -2 4183.87   36.86
   1  -1  -2 4175.13   36.81
   1  -1  -1 2590.72   23.87
   1  -1  -1 2614.13   24.42
   1  -1   0 1978.13   18.88
   1  -1   0 2148.22   20.93
   1  -1   0 2003.66   19.25
  -1  -1   0 2083.70   17.92
   1  -1   1 1616.24   17.18
   1  -1   1 1560.52   15.67
   1  -1   2  220.45    2.91
   1  -1   2  213.41    4.11
   1  -1   2  210.52    4.14
   1  -1   4 1440.00   12.59
   1  -1   4 1431.04   15.42
   1  -1   5 1708.84   18.14
   1  -1   5 1663.02   14.47
   1  -1   6  417.62    7.25
   1  -1   6  393.02    4.45
   1  -1   6  406.07    4.74
   1  -1   6  405.17    8.17
   1  -1   6  382.04    4.48
   1  -1   7 1349.69   16.64
   1  -1   7 1384.85   12.41
   1  -1   7 1359.39   11.99
   1  -1   7 1381.66   12.22
   1  -1   7 1393.20   12.12
   1  -1   7 1360.37   12.23
   1  -1   7 1425.81   12.67
   1  -1   7 1418.25   18.24
   1  -1   8   68.26    1.69
   1  -1   8   63.52    3.06
   1  -1   8   63.82    1.43
   1  -1   8   67.63    1.59
   1  -1   8   66.25    1.53
   1  -1   8   64.14    1.55
   1  -1   8   69.82    1.77
   1  -1   8   67.60    3.56
   1  -1   9  190.73    5.70
   1  -1   9  197.77    3.24
   1  -1   9  196.90    2.85
   1  -1   9  190.68    5.37
   1  -1   9  196.70    3.04
   1  -1   9  199.65    3.05
   1  -1   9  190.73    3.02
   1  -1   9  191.57    3.26
   1  -1   9  203.33    6.51
  -1  -1 -10  458.16    5.37
   1  -1  10  457.89    9.69
   1  -1  10  463.33    5.76
   1  -1  10  451.83    5.13
   1  -1  10  456.32    5.46
   1  -1  10  441.85    8.98
   1  -1  10  454.83    5.46
   1  -1  10  448.55    5.44
   1  -1  10  445.98   10.50
   1  -1  10  468.41    5.89
  -1  -1 -11  662.85    7.21
   1  -1  11  687.01    7.77
   1  -1  11  645.64   12.39
   1  -1  11  666.40    6.92
   1  -1  11  640.39   11.59
   1  -1  11  655.28    7.29
   1  -1  11  659.73    7.29
   1  -1  11  657.32    7.33
   1  -1  11  670.92   13.75
  -1  -1 -12 1692.53   15.01
   1  -1  12 1658.08   15.65
   1  -1  12 1590.98   22.46
   1  -1  12 1644.64   14.51
   1  -1  12 1568.20   21.07
   1  -1  12 1589.69   15.00
   1  -1  12 1582.20   15.03
   1  -1  12 1608.86   15.05
   1  -1  12 1625.08   24.23
   1  -1  13  941.35   10.12
   1  -1  13  935.14   10.54
  -1  -1 -13  989.89   10.03
   1  -1  13  987.86    9.52
   1  -1  13  939.51   10.06
   1  -1  13  932.77   15.65
   1  -1  13  942.12   10.05
   1  -1  14   65.39    2.05
   1  -1  14   66.55    2.25
  -1  -1 -14   71.71    2.06
   1  -1  14   68.16    1.77
   1  -1  14   65.50    2.01
   1  -1  14   66.48    2.02
  -1  -1 -15  134.50    3.02
   1  -1  15  125.70    3.03
   1  -1  15  126.05    6.20
   1  -1  15  122.04    3.22
   1  -1  15  118.85    2.87
   1  -1  15  127.48    2.99
  -1  -1 -16  457.66    6.40
   1  -1  16  429.16    6.39
   1  -1  16  420.98    6.85
   1  -1  16  406.27   11.89
   1  -1  16  417.60    6.17
   1  -1  16  443.66    6.35
  -1  -1 -17  141.85    3.37
   1  -1  17  129.11    3.65
   1  -1  17  137.78    7.01
   1  -1  17  131.01    3.20
   1  -1  17  145.38    3.42
   1  -1  17  137.45    3.42
   1  -1  18   61.80    2.31
   1  -1  18   55.84    2.09
   1  -1  18   61.70    2.25
   1  -1  19  488.95    7.18
   1  -1  19  502.35    7.57
   1  -1  19  506.49    7.49
   1  -1  19  466.94   14.01
   1  -1  19  505.75    8.05
   1  -1  19  481.29   14.14
   1  -1  19  516.70    7.89
   1  -1  20  168.55    4.12
   1  -1  20  175.49    4.07
   1  -1  20  166.48    4.37
   1  -1  20  167.25    4.37
   1  -1  20  167.33    8.23
   1  -1  21   81.16    5.79
   1  -1  22  234.62    4.76
   1  -1  22  235.36    4.95
   1  -1  22  220.15    9.81
   1  -1  22  224.47    5.21
   1  -1  23  121.64    7.09
   1  -1  23  117.88    3.63
   1  -1  23  126.38    3.49
   1  -1  23  121.80    3.70
   1  -1  23  119.33    7.07
  -1  -1 -24   26.54    1.60
   1  -1  24   24.55    3.17
   1  -1  24   23.79    1.58
   1  -1  24   25.33    1.97
   1  -1  24   25.96    1.54
   1  -1  25    2.88    0.59
  -1  -1 -25    2.55    0.59
   1  -1  25    1.77    0.56
   1  -1  25    1.25    0.86
   1  -1  25    0.12    0.66
   1  -1  25    2.84    0.65
   1  -1  25    2.42    1.27
  -1  -1 -25    2.58    0.56
   1  -1  26  139.34    4.16
   1  -1  26  133.35    3.39
   1  -1  26  135.77    3.61
   1  -1  26  137.56    3.30
  -1  -1 -26  141.30    3.43
  -1  -1 -26  144.01    3.60
   1  -1  27   43.22    2.13
   1  -1  27   43.69    1.79
  -1  -1 -27   47.40    1.90
   1  -1  27   42.26    1.86
   1  -1  27   45.11    1.73
  -1  -1 -27   48.79    2.22
  -1  -1 -27   44.93    1.78
  -1  -1 -27   48.84    1.94
   1  -1  28    4.04    0.70
   1  -1  28    5.25    0.61
  -1  -1 -28    5.64    0.64
  -1  -1 -28    5.60    0.62
   1  -1  28    5.68    0.67
  -1  -1 -28    5.62    0.66
   1  -1  28    4.97    0.59
  -1  -1 -28    4.25    0.66
  -1  -1 -29   50.27    1.87
   1   0 -29    6.80    0.70
   1   0 -29    7.58    0.73
  -1   0  29    5.85    0.60
  -1   0  28   55.00    1.85
   1   0 -28   53.47    2.15
  -1   0  28   47.10    1.83
  -1   0  28   46.60    2.03
  -1   0  28   52.50    1.98
   1   0 -28   55.50    2.07
   1   0 -27  161.47    3.84
  -1   0  27  150.13    3.98
  -1   0  27  152.07    3.36
   1   0 -27  153.15    4.03
  -1   0  27  157.61    3.75
   1   0 -26   14.68    1.21
   1   0 -26   14.15    2.46
  -1   0  26   16.98    1.46
  -1   0  26   16.17    1.03
   1   0 -26   16.66    1.31
   1   0 -26   14.90    1.18
   1   0 -26   14.49    1.34
  -1   0  26   15.20    1.10
  -1   0  26   14.41    2.39
  -1   0  26   16.02    1.22
  -1   0  25   31.89    1.77
   1   0 -25   32.52    1.85
   1   0 -25   37.51    3.95
  -1   0  25   33.76    2.16
  -1   0  25   34.29    3.19
  -1   0  25   32.87    1.50
   1   0 -25   32.96    1.87
  -1   0  25   31.68    3.54
   1   0 -25   32.55    2.00
  -1   0  25   34.74    1.66
   1   0 -24    0.28    0.49
  -1   0  24    0.62    0.41
   1   0 -24   -0.07    0.46
   1   0 -24   -0.13    0.72
  -1   0  24    0.26    0.67
  -1   0  24    0.97    0.46
   1   0 -24   -0.20    0.42
  -1   0  24    0.91    0.83
  -1   0  24    0.26    0.43
  -1   0  24    0.82    0.83
   1   0 -23  678.56    9.91
  -1   0  23  651.39    9.25
   1   0 -23  683.17   17.44
  -1   0  23  688.76   11.03
   1   0 -23  688.93   10.04
  -1   0  23  678.95   14.85
  -1   0  23  682.32    8.48
  -1   0  23  678.71    8.97
   1   0 -23  687.96   10.61
  -1   0  23  644.12   16.09
   1   0 -23  665.31    9.46
   1   0 -22   15.40    1.35
  -1   0  22   16.86    2.28
   1   0 -22   18.34    1.43
  -1   0  22   16.09    1.28
   1   0 -22   18.41    2.90
  -1   0  22   15.84    2.47
   1   0 -21  291.82    5.70
   1   0 -21  301.16    5.95
  -1   0  21  300.86    9.26
  -1   0  21  291.02    4.88
   1   0 -21  292.91   10.93
  -1   0  21  307.65    5.70
   1   0 -21  302.48    6.02
  -1   0  21  306.41   10.53
   1   0 -20   13.68    1.18
   1   0 -20   13.81    1.23
  -1   0  20   14.07    0.99
  -1   0  20   15.44    2.04
   1   0 -20   12.16    1.18
  -1   0  20   13.01    2.15
  -1   0  20   12.83    1.11
   1   0 -20   11.70    2.14
   1   0 -20   11.91    1.15
   1   0 -19  428.68   12.88
   1   0 -19  420.30    6.85
   1   0 -19  449.65    7.34
   1   0 -19  423.58    7.14
  -1   0  19  436.25   10.59
  -1   0  19  431.23    5.96
   1   0 -18  107.94    3.23
  -1   0  18  113.47    5.00
   1   0 -18  110.02    3.25
   1   0 -18  113.31    6.28
   1   0 -18  106.69    3.01
   1   0 -18  112.53    3.33
   1   0 -17   20.97    1.26
   1   0 -17   22.87    1.45
   1   0 -17   20.81    1.35
  -1   0  17   20.94    2.13
   1   0 -16  182.56    3.77
   1   0 -16  196.58    4.22
  -1   0  16  183.19    5.92
   1   0 -16  187.88    4.02
   1   0 -15    1.41    0.41
   1   0 -15    1.25    0.39
   1   0 -15    1.78    0.46
   1   0 -14  133.89    2.98
   1   0 -14  139.10    3.30
  -1   0  14  130.50    4.69
   1   0 -14  136.96    3.09
   1   0 -13   35.14    1.50
   1   0 -13   33.70    1.38
   1   0 -13   32.65    1.49
  -1   0  13   32.20    2.21
   1   0 -13   34.49    1.45
   1   0 -12  160.57    2.50
  -1   0  12  163.91    4.82
   1   0 -12  169.39    3.19
   1   0 -12  167.35    3.29
   1   0 -12  167.18    3.07
   1   0 -12  168.18    3.38
   1   0 -11 1141.19   10.17
   1   0 -11 1125.90   10.19
   1   0 -11 1144.64   11.37
   1   0 -11 1110.16   10.86
   1   0 -11 1144.69   11.20
  -1   0  11 1159.83   14.67
   1   0 -11 1113.43   11.50
   1   0 -10 1155.86   11.16
   1   0 -10 1131.10   10.71
   1   0 -10 1125.02   10.10
  -1   0  10 1141.26   14.17
   1   0 -10 1139.62   10.93
   1   0  -9    8.26    0.61
   1   0  -9    8.43    0.50
   1   0  -9    8.53    0.65
   1   0  -9    7.85    0.62
  -1   0   9   10.21    1.17
   1   0  -8  912.42    8.84
   1   0  -8  891.70    8.78
   1   0  -8  892.42    8.62
  -1   0   8  882.66   11.53
   1   0  -7  591.29    6.18
   1   0  -7  589.07    6.16
   1   0  -7  578.26    6.01
   1   0  -6  698.81    6.89
   1   0  -6  698.98    6.86
   1   0  -5   72.33    1.48
   1   0  -5   71.33    2.61
   1   0  -5   69.78    1.43
   1   0  -5   74.12    1.51
   1   0  -4  718.91    6.74
   1   0  -4  729.10    6.78
   1   0  -4  705.68    6.67
   1   0  -4  714.70    9.36
   1   0  -3   18.04    1.23
   1   0  -2 8611.77   69.01
   1   0  -2 8584.91   68.30
   1   0  -2 8482.25   68.86
   1   0  -1  429.75    6.32
   1   0  -1  413.54    5.88
   1   0  -1  424.10    6.15
   1   0   0 1051.27   11.63
   1   0   0 1093.15   11.41
   1   0   1  293.59    4.75
   1   0   1  289.72    3.15
   1   0   2 9503.51   75.79
   1   0   2 9440.21   76.46
   1   0   2 9561.61   75.99
   1   0   3 1128.72   12.21
   1   0   3 1050.75   11.90
   1   0   4  119.05    3.23
   1   0   5  250.27    5.26
   1   0   5  251.67    3.20
   1   0   6    7.72    0.99
   1   0   6    9.45    0.55
   1   0   7  218.88    3.03
   1   0   7  220.34    2.88
   1   0   7  218.72    3.22
   1   0   7  211.17    5.37
   1   0   7  215.19    3.08
   1   0   8 1445.04   13.31
   1   0   8 1383.21   17.51
   1   0   8 1490.82   12.73
   1   0   8 1472.69   12.95
   1   0   8 1426.72   12.97
   1   0   8 1400.41   15.59
   1   0   9 2181.82   18.91
   1   0   9 2141.85   24.17
   1   0   9 2163.19   18.57
   1   0   9 2136.46   21.73
   1   0   9 2153.46   17.72
   1   0   9 2171.78   18.45
   1   0   9 2177.56   18.15
   1   0  10   19.57    0.89
   1   0  10   19.42    1.92
   1   0  10   19.83    0.97
   1   0  10   20.16    1.60
   1   0  10   18.97    0.78
   1   0  10   20.81    0.97
   1   0  10   18.06    0.81
   1   0  11  303.72    4.20
   1   0  11  306.09    4.48
   1   0  11  299.96    7.96
   1   0  11  307.86    6.68
   1   0  11  302.45    3.87
   1   0  11  301.12    4.45
   1   0  11  302.63    4.04
   1   0  12   11.87    0.82
   1   0  12   12.08    0.89
  -1   0 -12   14.27    0.70
   1   0  12   12.43    1.78
   1   0  12   11.62    0.76
   1   0  12   12.33    0.88
   1   0  12   14.17    1.51
   1   0  12   13.80    0.75
   1   0  13   20.60    1.09
   1   0  13   20.33    1.11
   1   0  13   18.99    1.81
   1   0  13   20.86    0.95
   1   0  13   20.58    1.01
   1   0  13   20.79    1.21
   1   0  14   18.43    1.05
   1   0  14   17.94    1.78
   1   0  14   19.25    0.96
   1   0  14   16.70    1.04
   1   0  14   16.57    0.94
   1   0  14   17.60    1.12
   1   0  15  366.74    5.18
   1   0  15  377.17    9.11
   1   0  15  397.05    5.27
   1   0  15  364.27    5.71
   1   0  15  386.59    6.07
   1   0  15  384.48   10.93
   1   0  15  412.75    5.70
   1   0  16   52.16    1.75
   1   0  16   51.86    1.94
   1   0  16   56.62    4.25
   1   0  16   53.52    2.17
   1   0  16   53.94    1.92
   1   0  17  177.89    3.49
   1   0  17  173.83    3.85
   1   0  17  164.43    7.66
   1   0  17  168.61    4.12
   1   0  18  152.37    3.32
   1   0  18  149.80    3.63
   1   0  18  158.55    3.60
   1   0  18  140.36    7.27
   1   0  18  143.17    3.92
   1   0  19   12.84    2.35
   1   0  19   15.16    1.06
   1   0  19   13.94    1.09
   1   0  19   13.78    1.16
   1   0  20  203.69    4.49
   1   0  20  192.57    5.47
   1   0  20  186.08    8.82
   1   0  20  192.57    4.76
   1   0  20  204.73    4.03
   1   0  20  189.17    4.31
   1   0  20  188.18    8.91
   1   0  20  193.42    4.79
   1   0  21    0.71    0.73
   1   0  21    0.38    0.45
   1   0  21    0.54    1.05
   1   0  21   -0.64    0.94
   1   0  22  111.53    3.33
   1   0  22  106.24    4.10
   1   0  22  101.30    3.42
   1   0  22  113.70    6.95
   1   0  22  115.50    3.63
   1   0  22  108.20    3.23
  -1   0 -22  114.93    3.55
   1   0  23  635.25    8.96
   1   0  23  636.31   10.88
  -1   0 -23  669.82    9.36
   1   0  23  598.49   16.60
   1   0  23  606.48    9.42
   1   0  23  619.23    8.73
  -1   0 -23  636.14    9.35
   1   0  24   90.90    2.95
  -1   0 -24  103.96    3.81
   1   0  24   90.51    3.67
   1   0  24   88.19    3.12
   1   0  24   83.21    5.85
   1   0  24   80.82    5.83
   1   0  24   88.99    3.09
  -1   0 -24   99.99    3.20
   1   0  24   94.36    2.86
  -1   0 -24   99.52    3.17
   1   0  25   77.26    2.62
  -1   0 -25   82.54    3.32
   1   0  25   76.89    3.23
  -1   0 -25   83.23    2.81
   1   0  25   73.47    2.80
   1   0  25   80.14    2.49
  -1   0 -25   79.88    2.78
  -1   0 -26  268.38    5.15
   1   0  26  257.88    5.78
   1   0  26  255.45    5.31
   1   0  26  257.73    4.85
  -1   0 -26  267.19    5.89
  -1   0 -26  271.97    5.15
  -1   0 -27  285.44    5.03
  -1   0 -27  292.60    5.17
   1   0  27  268.12    5.21
  -1   0 -27  284.08    5.13
  -1   0 -27  285.77    5.83
   1   0  27  274.18    4.80
   1   0  27  266.23    5.58
   1   0  27  266.85    4.91
  -1   0 -28   44.39    1.75
   1   0  28   41.45    1.62
  -1   0 -28   41.68    1.98
  -1   0 -28   40.78    1.70
  -1   0 -28   39.86    1.62
   1   0  28   30.39    1.69
   1   0  28   34.12    1.78
   1   0  28   39.33    1.64
   1   0  28   42.49    1.81
   1   0  29   27.55    1.28
  -1   0 -29   30.11    1.54
  -1   1  29   48.15    1.49
   1   1 -29   48.78    1.57
  -1   1  28   60.35    2.02
  -1   1  28   54.77    1.88
   1   1 -28   58.02    2.03
   1   1 -28   68.16    2.14
  -1   1  28   67.51    1.96
  -1   1  27   39.38    1.89
  -1   1  27   42.94    1.86
   1   1 -27   44.23    1.92
   1   1 -27   42.93    1.83
  -1   1  27   45.19    1.72
  -1   1  26  152.28    4.05
  -1   1  26  154.24    3.75
   1   1 -26  142.29    3.75
   1   1 -26  150.58    3.73
   1   1 -26  143.84    4.15
  -1   1  26  159.90    3.50
  -1   1  25  438.65    7.72
  -1   1  25  440.51   12.88
   1   1 -25  441.53    7.38
  -1   1  25  456.22    7.24
   1   1 -25  444.85   13.12
   1   1 -25  443.31    7.22
   1   1 -25  457.65    8.18
  -1   1  25  454.57    6.74
  -1   1  24   32.36    2.05
  -1   1  24   31.82    3.48
  -1   1  24   32.21    1.76
   1   1 -24   30.89    1.78
   1   1 -24   30.15    3.46
   1   1 -24   33.17    2.12
  -1   1  24   32.87    1.62
  -1   1  23  374.10    7.46
  -1   1  23  374.54   12.07
   1   1 -23  360.47   12.16
   1   1 -23  367.30    6.71
  -1   1  23  379.12    6.57
  -1   1  23  393.15    6.24
   1   1 -23  385.24    7.73
  -1   1  22   82.75    3.41
  -1   1  22   78.73    5.39
   1   1 -22   85.09    3.12
  -1   1  22   83.90    2.82
   1   1 -22   81.59    2.97
   1   1 -22   81.09    5.65
  -1   1  22   86.02    2.65
   1   1 -22   89.14    3.55
  -1   1  21  251.80    9.62
  -1   1  21  250.49    7.88
  -1   1  21  251.57    5.12
   1   1 -21  245.09    9.87
   1   1 -21  242.23    5.31
  -1   1  21  261.49    6.17
  -1   1  20   41.30    2.40
  -1   1  20   44.06    3.89
   1   1 -20   42.97    2.16
   1   1 -20   43.24    2.16
  -1   1  20   38.21    2.97
  -1   1  20   40.69    1.54
  -1   1  20   41.11    1.94
   1   1 -20   42.48    2.10
   1   1 -20   41.70    3.99
   1   1 -20   39.70    2.33
  -1   1  19   13.47    2.25
   1   1 -19   12.24    1.14
   1   1 -19   12.45    1.18
  -1   1  19   12.20    1.71
   1   1 -19   12.11    2.21
   1   1 -19   12.54    1.33
  -1   1  18   60.72    2.78
   1   1 -18   59.20    2.40
   1   1 -18   61.33    2.46
  -1   1  18   58.87    3.41
   1   1 -18   58.47    2.35
   1   1 -18   55.16    4.39
   1   1 -18   54.20    2.61
  -1   1  17  196.76    4.93
   1   1 -17  189.32    4.31
  -1   1  17  190.97    6.08
   1   1 -17  189.75    4.35
   1   1 -17  192.70    4.24
   1   1 -17  195.41    8.01
   1   1 -17  192.09    4.87
  -1   1  16   41.76    2.17
   1   1 -16   45.68    1.97
   1   1 -16   45.20    1.97
   1   1 -16   47.44    1.96
   1   1 -16   45.53    3.76
   1   1 -16   43.10    2.20
   1   1 -15  152.25    3.58
   1   1 -15  146.15    3.54
   1   1 -15  154.27    3.65
   1   1 -15  143.02    3.80
  -1   1  15  144.69    3.86
  -1   1  14  271.82    5.31
   1   1 -14  279.78    4.85
  -1   1  14  278.23    6.74
   1   1 -14  277.37    4.87
   1   1 -14  281.47    4.91
  -1   1  14  277.43    4.76
   1   1 -14  275.48    4.90
   1   1 -14  272.44    5.19
   1   1 -13  141.46    3.44
   1   1 -13  146.87    3.28
  -1   1  13  135.91    3.42
   1   1 -13  147.07    3.22
  -1   1  13  150.09    4.72
   1   1 -13  139.79    3.11
   1   1 -13  146.29    3.21
  -1   1  13  143.74    3.12
   1   1 -12  548.36    6.91
   1   1 -12  509.42    7.10
   1   1 -12  541.11    6.79
  -1   1  12  529.18    9.27
   1   1 -12  519.71    6.63
   1   1 -12  527.56    6.70
  -1   1  12  530.79    6.64
   1   1 -11  938.95    9.98
   1   1 -11  957.28   10.07
  -1   1  11  934.54   13.12
   1   1 -11  951.87    9.99
   1   1 -11  951.87   10.43
   1   1 -11  960.74   10.18
  -1   1  11  930.81    9.81
   1   1 -10  591.71    6.95
   1   1 -10  578.47    6.90
   1   1 -10  598.79    6.93
  -1   1  10  595.58    6.82
   1   1 -10  595.16    7.29
   1   1 -10  608.32    7.10
   1   1  -9  657.34    7.36
   1   1  -9  642.59    7.49
  -1   1   9  661.96    7.47
   1   1  -9  676.82    7.14
   1   1  -9  636.25    7.25
   1   1  -9  656.36    7.21
   1   1  -9  654.38    7.22
  -1   1   9  616.77    6.99
   1   1  -9  642.92    6.37
   1   1  -8  117.08    2.46
   1   1  -8  114.42    2.36
  -1   1   8  110.95    2.37
   1   1  -8  119.59    2.25
   1   1  -8  116.13    2.34
   1   1  -8  106.02    1.83
   1   1  -8  113.20    2.28
   1   1  -8  121.92    2.25
   1   1  -8  120.47    4.11
   1   1  -8  114.21    2.31
   1   1  -7  233.10    3.43
   1   1  -7  224.85    3.33
   1   1  -7  231.33    3.41
   1   1  -7  232.90    3.27
  -1   1   7  239.74    3.46
   1   1  -7  231.04    3.55
   1   1  -7  229.89    3.47
   1   1  -7  232.74    3.21
   1   1  -7  233.75    5.56
   1   1  -6 2929.79   23.98
   1   1  -6 2929.44   23.70
  -1   1   6 2805.70   23.80
   1   1  -6 2872.99   23.89
   1   1  -6 2913.72   23.55
   1   1  -6 2889.61   27.87
   1   1  -6 2957.04   24.04
   1   1  -6 2853.71   24.19
   1   1  -5 4368.61   38.65
   1   1  -5 4433.31   34.53
   1   1  -5 4324.05   34.65
   1   1  -5 4355.12   34.97
   1   1  -4 3747.51   32.88
   1   1  -4 3699.18   29.02
   1   1  -3 4385.40   36.85
   1   1  -3 4179.77   33.41
   1   1  -2 4249.96   33.85
   1   1  -2 4285.01   36.95
   1   1  -1 2826.15   22.46
   1   1  -1 2640.53   24.86
  -1   1   1 2645.52   25.75
   1   1  -1 2815.34   24.50
   1   1   0 2124.76   17.77
  -1   1   0 2073.37   21.96
   1   1   0 2088.37   19.92
   1   1   1 1814.72   18.21
   1   1   1 1761.86   17.81
   1   1   2  310.82    7.31
   1   1   2  327.31    5.30
   1   1   3 2987.18   30.20
   1   1   3 3104.23   24.26
   1   1   4 1709.94   15.34
   1   1   4 1885.11   18.08
   1   1   5 2129.36   20.50
   1   1   5 2042.89   16.86
   1   1   6  429.75    5.43
   1   1   6  438.90    5.10
   1   1   6  436.03    4.83
   1   1   7 1458.97   17.36
   1   1   7 1440.58   13.86
   1   1   8   61.88    1.62
   1   1   8   73.17    1.57
   1   1   8   66.55    1.63
   1   1   8   63.42    3.02
   1   1   8   71.22    2.08
   1   1   8   63.35    1.87
   1   1   9  182.66    3.11
   1   1   9  203.68    2.99
   1   1   9  188.47    5.64
   1   1   9  196.95    3.19
   1   1   9  200.68    3.85
   1   1   9  183.86    3.52
   1   1  10  454.95    5.34
   1   1  10  444.73    9.42
   1   1  10  455.05    5.63
   1   1  10  439.33    6.17
   1   1  11  693.87    6.86
   1   1  11  633.88    7.51
   1   1  11  680.90    7.28
   1   1  11  626.92   12.13
   1   1  11  660.70    7.61
   1   1  11  667.47    8.60
   1   1  11  644.15    8.27
   1   1  12 1615.29   15.34
   1   1  12 1640.28   14.45
   1   1  12 1622.45   15.39
   1   1  12 1628.47   16.34
   1   1  12 1648.68   16.87
   1   1  12 1668.72   15.62
   1   1  12 1673.05   15.11
   1   1  13  962.86    9.98
   1   1  13  934.35   10.19
   1   1  13  946.24   11.11
   1   1  13  937.70   10.30
   1   1  13  947.86   11.69
   1   1  13  963.48   10.47
   1   1  14   68.08    2.01
   1   1  14   63.84    2.06
   1   1  14   65.11    2.40
   1   1  14   67.98    2.07
   1   1  14   67.36    2.62
   1   1  14   65.32    2.18
   1   1  15  126.37    2.95
   1   1  15  120.72    3.00
   1   1  15  121.46    3.46
   1   1  15  121.69    2.87
   1   1  15  120.35    3.74
   1   1  15  121.00    6.02
   1   1  15  121.21    3.15
   1   1  16  451.49    6.35
   1   1  16  435.13    7.34
   1   1  16  423.55    6.44
   1   1  16  405.71   11.74
   1   1  16  429.95    6.81
   1   1  16  418.54    6.08
   1   1  16  436.27    7.81
   1   1  17  135.34    4.15
  -1   1 -17  139.30    3.56
   1   1  17  134.83    6.86
   1   1  17  131.56    3.58
   1   1  17  124.35    3.07
   1   1  17  136.46    3.31
   1   1  18   59.87    2.23
   1   1  18   58.33    4.69
  -1   1 -18   60.68    2.45
   1   1  18   57.76    2.09
  -1   1 -18   61.36    2.25
  -1   1 -19  490.61    8.83
   1   1  19  494.28    7.41
   1   1  19  463.01   13.83
   1   1  19  467.13    8.70
  -1   1 -19  488.89    7.81
   1   1  19  508.12    7.83
   1   1  19  502.97   14.07
   1   1  19  473.63    6.98
  -1   1 -19  503.43    7.44
   1   1  20  162.19    4.26
   1   1  20  178.40    8.38
   1   1  20  168.95    4.30
  -1   1 -20  173.76    4.11
  -1   1 -20  163.08    4.28
   1   1  20  164.17    3.99
  -1   1 -20  165.57    4.93
   1   1  20  179.12    5.10
   1   1  21   76.62    5.55
   1   1  21   75.26    3.34
   1   1  21   69.38    2.75
   1   1  22  218.21    5.19
   1   1  22  230.21    9.91
  -1   1 -22  244.49    5.06
  -1   1 -22  233.14    5.18
   1   1  22  235.45    5.95
  -1   1 -22  238.94    6.05
   1   1  22  236.24    4.92
  -1   1 -23  133.40    4.38
   1   1  23  129.35    3.52
   1   1  23  123.29    7.17
   1   1  23  118.42    3.63
   1   1  23  122.76    3.69
   1   1  23  120.93    7.06
  -1   1 -23  138.24    3.66
  -1   1 -23  131.99    3.79
   1   1  23  120.91    3.45
   1   1  23  129.39    4.29
   1   1  24   23.69    1.83
   1   1  24   22.04    3.03
   1   1  24   22.95    1.54
  -1   1 -24   25.47    1.54
  -1   1 -24   24.27    1.60
   1   1  24   24.44    1.50
   1   1  24   24.05    1.50
  -1   1 -24   25.85    1.88
  -1   1 -25    2.44    0.73
   1   1  25    1.68    0.47
   1   1  25    2.73    1.57
   1   1  25    2.35    0.63
   1   1  25    2.30    0.60
   1   1  25    1.04    0.84
  -1   1 -25    3.21    0.59
  -1   1 -25    2.41    0.60
   1   1  25    2.21    0.49
   1   1  25    2.61    0.78
   1   1  26  141.24    3.38
  -1   1 -26  146.26    4.21
   1   1  26  136.74    3.49
  -1   1 -26  143.56    3.52
  -1   1 -26  147.53    3.75
   1   1  26  137.90    3.29
   1   1  26  133.29    3.64
   1   1  26  126.57    3.99
   1   1  26  129.77    3.88
   1   1  27   44.25    1.75
  -1   1 -27   44.78    2.19
   1   1  27   43.24    1.78
  -1   1 -27   48.86    1.88
  -1   1 -27   46.75    1.95
   1   1  27   45.50    1.68
   1   1  27   42.18    1.89
   1   1  27   40.22    2.06
   1   1  27   42.50    2.04
  -1   1 -28    6.20    0.64
   1   1  28    6.31    0.73
   1   1  28    5.13    0.60
   1   1  28    4.90    0.58
  -1   1 -28    4.87    0.74
   1   1  28    4.28    0.72
  -1   1 -29   51.75    1.74
   1   2 -28    8.35    0.76
   1   2 -28    7.22    0.79
  -1   2  27   46.71    1.49
   1   2 -27   46.81    1.90
   1   2 -27   44.40    1.52
   1   2 -27   44.57    2.05
  -1   2  27   41.61    1.96
  -1   2  26   37.25    2.07
  -1   2  26   33.90    1.48
   1   2 -26   41.51    1.62
   1   2 -26   40.86    1.91
  -1   2  26   37.40    1.58
  -1   2  26   43.24    1.59
   1   2 -25   40.95    1.77
   1   2 -25   40.95    2.01
  -1   2  25   37.43    2.18
  -1   2  25   42.26    1.83
  -1   2  25   43.26    1.70
   1   2 -24   56.12    2.19
   1   2 -24   53.72    2.45
  -1   2  24   54.78    2.16
  -1   2  24   54.59    2.00
   1   2 -23   48.69    2.12
   1   2 -23   51.10    4.31
  -1   2  23   50.87    2.13
   1   2 -23   41.34    2.16
   1   2 -23   46.46    2.36
  -1   2  23   47.18    1.90
  -1   2  23   50.46    4.21
  -1   2  22   17.54    1.49
  -1   2  22   17.04    2.49
   1   2 -22   17.49    1.52
  -1   2  22   19.38    1.24
  -1   2  22   18.79    1.33
   1   2 -22   18.76    1.37
   1   2 -22   15.40    2.47
  -1   2  21  127.88    4.04
  -1   2  21  119.89    6.42
   1   2 -21  127.10    4.09
  -1   2  21  135.26    3.27
   1   2 -21  134.58    3.72
   1   2 -21  132.87    7.06
  -1   2  21  133.35    3.53
  -1   2  20  179.74    7.75
   1   2 -20  187.50    4.45
  -1   2  20  185.08    4.09
   1   2 -20  193.61    8.60
  -1   2  20  181.68    4.85
  -1   2  19  766.02   16.36
   1   2 -19  724.93    9.96
   1   2 -19  754.38   17.34
  -1   2  19  748.83    9.46
  -1   2  19  746.02   10.90
  -1   2  18  261.80    8.90
   1   2 -18  250.90    6.17
   1   2 -18  244.03    9.33
  -1   2  17  475.03    8.11
  -1   2  17  478.17    7.67
  -1   2  17  513.06   12.27
   1   2 -17  478.10    8.62
  -1   2  17  505.40    6.86
   1   2 -17  475.83    7.35
   1   2 -17  480.57   12.98
  -1   2  16  673.59    9.76
  -1   2  16  658.49    9.22
   1   2 -16  628.06    9.09
  -1   2  16  732.60   14.55
   1   2 -16  642.90   10.16
  -1   2  16  726.50    8.43
   1   2 -16  659.75    8.86
   1   2 -16  646.82   14.90
  -1   2  15  122.19    3.60
  -1   2  15  131.35    3.51
   1   2 -15  125.39    3.40
   1   2 -15  136.29    6.31
   1   2 -15  131.88    3.32
   1   2 -15  129.75    3.96
   1   2 -14  211.06    4.97
  -1   2  14  217.13    5.79
   1   2 -14  213.97    4.45
  -1   2  14  206.57    4.62
  -1   2  14  218.49    4.53
   1   2 -14  216.33    7.65
   1   2 -14  219.28    4.24
   1   2 -13  164.29    4.20
  -1   2  13  166.11    4.98
   1   2 -13  165.50    3.74
  -1   2  13  163.30    3.92
  -1   2  13  163.24    3.79
   1   2 -13  167.48    3.49
   1   2 -12  649.23    9.06
  -1   2  12  652.57   10.78
   1   2 -12  638.62    8.29
  -1   2  12  630.23    8.57
  -1   2  12  628.47    8.41
   1   2 -12  669.09    7.87
   1   2 -12  672.64   13.05
   1   2 -11   60.24    2.07
   1   2 -11   59.47    2.29
  -1   2  11   59.18    2.89
  -1   2  11   61.56    2.19
   1   2 -11   61.62    1.86
   1   2 -11   56.90    3.40
   1   2 -10  221.82    4.56
   1   2 -10  224.54    4.15
  -1   2  10  233.34    4.25
   1   2 -10  233.27    3.74
   1   2 -10  228.66    3.68
   1   2 -10  225.13    6.49
   1   2  -9 1104.06   11.81
   1   2  -9 1121.35   10.83
   1   2  -9 1142.77   15.78
  -1   2   9 1089.08   11.59
   1   2  -9 1134.37   10.97
   1   2  -8 1534.35   14.82
  -1   2   8 1579.41   14.04
   1   2  -8 1458.38   18.47
   1   2  -8 1482.42   13.65
   1   2  -8 1533.78   13.96
   1   2  -7  708.43    8.54
   1   2  -7  720.56    8.36
   1   2  -7  718.16    7.34
   1   2  -7  735.50   11.18
  -1   2   7  756.98    7.73
  -1   2   7  736.86    8.27
   1   2  -7  729.64    7.66
   1   2  -6 2149.03   19.65
   1   2  -6 2149.94   19.43
   1   2  -6 2165.86   18.11
   1   2  -6 2158.56   22.63
  -1   2   6 2184.24   18.63
   1   2  -6 2136.74   18.57
  -1   2   6 2186.20   19.32
  -1   2   5 1639.46   15.27
   1   2  -5 1649.80   14.69
   1   2  -5 1660.31   15.53
   1   2  -5 1647.74   15.41
   1   2  -5 1631.61   14.00
   1   2  -5 1629.05   17.80
  -1   2   5 1684.94   14.72
   1   2  -5 1714.31   16.14
  -1   2   5 1661.48   15.27
   1   2  -5 1574.04   17.85
   1   2  -4  490.07    7.71
   1   2  -4  498.28    6.24
   1   2  -4  508.92    6.32
   1   2  -4  492.89    7.50
  -1   2   4  502.49    6.01
   1   2  -4  515.02    5.83
   1   2  -4  521.44    6.87
  -1   2   4  516.99    6.31
   1   2  -3   99.41    2.62
  -1   2   3   94.56    4.60
   1   2  -3   97.82    2.05
   1   2  -3   98.97    2.84
   1   2  -3   98.07    2.25
   1   2  -3  101.95    2.37
   1   2  -3  100.43    2.09
  -1   2   3   93.45    2.00
   1   2  -2    4.56    0.49
   1   2  -2    4.48    0.50
  -1   2   2    5.33    1.16
  -1   2   2    5.15    0.47
   1   2  -2    4.81    0.65
   1   2  -2    4.77    0.63
   1   2  -2    4.66    0.55
   1   2  -2    6.57    0.53
   1   2  -1  543.52    7.21
   1   2  -1  555.20    6.68
   1   2  -1  557.36    6.43
   1   2  -1  546.39    6.15
   1   2  -1  554.93    7.01
   1   2   0 1445.53   13.49
   1   2   0 1362.74   12.55
   1   2   0 1313.73   12.25
   1   2   0 1313.88   12.99
   1   2   0 1323.98   12.78
   1   2   0 1306.89   23.85
  -1   2   0 1398.33   21.84
   1   2   0 1429.49   12.21
   1   2   0 1334.48   13.05
   1   2   1   18.50    1.04
   1   2   1   14.46    0.77
   1   2   1   13.74    0.84
   1   2   1   14.00    1.00
  -1   2  -1   17.47    2.48
   1   2   1   17.34    0.99
   1   2   1   14.12    0.80
   1   2   1   15.66    0.73
   1   2   1   14.73    0.88
   1   2   2    7.82    0.66
   1   2   2    7.72    0.76
   1   2   2    5.98    1.48
   1   2   2    7.43    0.75
   1   2   2    6.13    0.64
   1   2   3 1537.73   14.35
   1   2   3 1545.33   15.82
   1   2   3 1632.13   13.81
   1   2   3 1468.00   14.40
   1   2   3 1580.88   14.76
  -1   2  -3 1567.14   14.58
   1   2   3 1549.59   15.19
   1   2   3 1616.58   24.62
   1   2   4  922.13    9.71
   1   2   4  902.27    9.27
   1   2   4  887.49    8.24
   1   2   4  886.88    9.82
   1   2   4  913.73   17.11
   1   2   5   63.32    2.00
   1   2   5   64.87    1.66
   1   2   5   60.77    2.48
   1   2   5   62.23    1.43
   1   2   5   60.58    2.64
  -1   2  -5   67.83    1.51
   1   2   5   69.52    1.69
  -1   2  -6  860.89    9.41
   1   2   6  860.09    9.75
   1   2   6  839.08    9.07
   1   2   6  854.75    8.49
   1   2   6  845.80   11.60
   1   2   6  832.83    8.23
   1   2   6  806.57   11.77
   1   2   6  838.07    8.09
  -1   2  -6  878.86    8.37
   1   2   7 1246.29   13.36
   1   2   7 1259.20   12.55
   1   2   7 1256.75   11.67
   1   2   7 1289.68   15.76
   1   2   7 1273.86   11.51
   1   2   7 1277.62   11.75
  -1   2  -7 1286.39   13.04
   1   2   7 1236.73   11.28
  -1   2  -7 1297.13   11.79
   1   2   8  838.32   10.23
   1   2   8  884.69    9.99
   1   2   8  759.62   12.35
   1   2   8  807.18    8.42
  -1   2  -8  881.09    9.90
   1   2   8  830.58    8.19
  -1   2  -8  861.41    8.67
   1   2   8  884.55   12.75
   1   2   8  803.09    8.37
   1   2   8  867.55    8.48
   1   2   9  717.30    8.85
   1   2   9  681.74    9.21
   1   2   9  679.57    7.24
   1   2   9  714.43   11.91
   1   2   9  693.10    7.46
   1   2   9  680.29    7.22
  -1   2  -9  698.91    8.77
  -1   2  -9  695.97    7.71
   1   2  10  352.82    6.25
   1   2  10  366.27    5.97
   1   2  10  372.05    4.93
  -1   2 -10  363.60    5.90
   1   2  10  357.74    4.67
  -1   2 -10  363.88    5.08
   1   2  11   89.72    2.89
   1   2  11   88.50    2.38
   1   2  11   92.95    4.38
   1   2  11   95.18    2.33
   1   2  11   82.74    2.21
  -1   2 -11   90.10    2.11
  -1   2 -11   89.32    2.40
   1   2  11   89.46    2.14
  -1   2 -11   93.10    2.88
   1   2  12   68.24    1.93
  -1   2 -12   70.16    2.59
   1   2  12   71.43    2.60
   1   2  12   64.44    2.11
   1   2  12   71.46    2.11
   1   2  12   69.86    4.02
   1   2  12   65.96    2.05
   1   2  12   67.95    2.56
  -1   2 -12   69.87    2.15
  -1   2 -13  110.69    3.38
   1   2  13  106.15    2.54
   1   2  13  108.53    3.33
   1   2  13  104.48    2.75
   1   2  13  109.10    2.75
   1   2  13  104.30    2.73
   1   2  13  102.04    3.30
  -1   2 -13  112.50    2.90
   1   2  14   60.65    1.98
  -1   2 -14   64.23    2.63
   1   2  14   58.36    2.54
   1   2  14   63.26    2.14
   1   2  14   62.86    4.19
   1   2  14   64.44    2.16
   1   2  14   57.75    2.07
  -1   2 -14   64.40    2.23
   1   2  14   62.49    2.62
   1   2  15  240.32    4.63
  -1   2 -15  233.09    5.42
   1   2  15  231.26    4.22
   1   2  15  218.16    5.22
   1   2  15  233.17    8.32
   1   2  15  233.27    4.49
   1   2  15  215.58    4.38
   1   2  15  237.15    5.36
   1   2  15  228.65    4.43
  -1   2 -15  235.92    4.66
  -1   2 -16  165.21    3.99
   1   2  16  170.00    3.81
   1   2  16  170.01    3.85
   1   2  16  167.25    3.62
  -1   2 -16  166.74    4.67
   1   2  16  175.51    4.62
   1   2  16  169.34    3.93
  -1   2 -17  593.59    8.58
   1   2  17  588.02    8.11
   1   2  17  593.93    8.31
   1   2  17  597.50    9.53
   1   2  17  585.55    8.22
   1   2  17  575.96    7.85
  -1   2 -17  587.05    9.68
   1   2  18  122.48    3.25
  -1   2 -18  126.60    4.25
   1   2  18  125.76    4.12
  -1   2 -18  129.71    3.68
   1   2  18  123.82    6.60
   1   2  18  125.55    3.46
   1   2  18  123.10    3.38
   1   2  18  130.97    4.15
   1   2  19  266.88    6.14
   1   2  19  230.71    9.33
   1   2  19  243.76    5.13
   1   2  19  279.76   10.11
   1   2  20   41.41    1.90
  -1   2 -20   43.12    2.51
   1   2  20   39.59    3.89
   1   2  20   42.65    2.06
   1   2  20   44.42    4.12
   1   2  20   41.42    2.56
   1   2  20   44.42    2.46
   1   2  20   44.28    1.99
  -1   2 -20   42.83    2.14
   1   2  21   44.68    1.98
  -1   2 -21   42.00    2.49
   1   2  21   43.35    2.42
   1   2  21   40.30    2.50
   1   2  21   43.95    4.07
   1   2  21   40.49    2.02
   1   2  21   42.25    1.89
  -1   2 -21   45.62    2.24
   1   2  22   21.13    1.35
  -1   2 -22   23.65    1.86
   1   2  22   19.47    2.85
   1   2  22   21.30    1.48
   1   2  22   19.34    1.74
   1   2  22   21.56    1.71
   1   2  22   19.47    2.76
   1   2  22   21.14    1.47
   1   2  22   21.65    1.34
  -1   2 -22   25.45    1.67
   1   2  23    6.21    0.79
  -1   2 -23    5.54    0.91
   1   2  23    3.43    0.80
   1   2  23    4.40    0.74
   1   2  23    4.62    1.26
   1   2  23    4.48    0.72
   1   2  23    3.54    1.22
  -1   2 -23    5.16    0.86
   1   2  23    4.54    0.63
  -1   2 -24   59.52    2.17
   1   2  24   58.20    2.32
   1   2  24   52.13    2.60
   1   2  24   58.35    2.09
  -1   2 -24   55.99    2.69
  -1   2 -24   57.40    2.38
   1   2  24   56.15    2.21
   1   2  24   56.52    2.18
  -1   2 -25   41.78    1.73
   1   2  25   36.97    2.07
   1   2  25   37.61    1.67
   1   2  25   38.66    1.75
   1   2  25   40.41    1.85
   1   2  25   41.51    1.69
   1   2  26   16.98    1.30
   1   2  26   16.39    1.02
   1   2  26   17.13    1.13
   1   2  26   17.11    1.10
   1   2  26   17.13    1.03
  -1   2 -27   10.40    0.90
   1   2  27   10.69    0.80
   1   2  27    9.22    0.90
   1   2  27    9.74    0.71
  -1   2 -28   23.20    1.17
   1   3 -26   32.33    1.52
   1   3 -26   29.30    1.62
   1   3 -25    2.23    0.59
   1   3 -25    3.11    0.56
  -1   3  25    2.45    0.55
   1   3 -24   38.37    2.13
  -1   3  24   37.31    1.88
   1   3 -24   37.25    1.88
   1   3 -23   23.80    1.77
   1   3 -23   24.33    1.62
  -1   3  23   21.69    1.58
   1   3 -22   85.43    3.47
  -1   3  22   86.31    3.20
   1   3 -22   86.44    3.14
   1   3 -21   21.47    1.84
  -1   3  21   20.85    1.65
   1   3 -21   20.13    1.61
   1   3 -20  153.95    4.95
   1   3 -20  152.90    4.47
  -1   3  20  148.45    4.54
   1   3 -19  168.59    5.27
  -1   3  19  174.86    4.46
   1   3 -19  165.02    4.69
  -1   3  19  163.91    4.89
   1   3 -18  145.33    4.03
   1   3 -18  145.16    4.85
   1   3 -18  145.33    4.40
  -1   3  18  153.80    4.21
  -1   3  18  142.89    4.52
  -1   3  17  412.35    8.02
   1   3 -17  423.86    7.33
   1   3 -16  212.22    4.91
   1   3 -16  202.99    4.76
   1   3 -16  207.00    5.20
  -1   3  16  202.02    5.38
  -1   3  16  216.24    5.09
  -1   3  15  487.55    8.06
   1   3 -15  473.52    8.16
  -1   3  14  133.41    3.90
   1   3 -14  135.94    4.48
   1   3 -14  137.45    4.00
   1   3 -14  131.13    3.69
   1   3 -13   96.77    3.13
   1   3 -13   92.08    3.00
  -1   3  13   90.55    3.19
   1   3 -13   92.58    3.60
   1   3 -13   95.67    3.27
  -1   3  13   94.32    3.40
   1   3 -12   98.37    3.06
  -1   3  12  101.44    3.46
   1   3 -12   95.94    3.62
   1   3 -12   96.98    3.27
   1   3 -12  102.01    3.19
   1   3 -11   48.68    2.10
  -1   3  11   50.42    2.33
   1   3 -11   48.10    2.49
   1   3 -11   46.43    2.17
   1   3 -11   50.11    2.18
   1   3 -10   94.20    3.43
   1   3 -10   95.17    3.02
   1   3 -10   90.40    2.86
  -1   3  10   97.75    3.19
   1   3  -9   73.29    2.96
   1   3  -9   74.56    2.60
   1   3  -9   71.66    2.46
  -1   3   9   73.37    2.64
  -1   3   8    6.80    0.85
   1   3  -8    5.69    0.76
   1   3  -8    6.01    0.85
  -1   3   8    6.76    0.74
   1   3  -8    5.66    0.74
   1   3  -7  335.22    4.65
   1   3  -7  345.25    5.63
  -1   3   7  358.40    5.90
   1   3  -7  349.72    6.69
  -1   3   7  361.13    5.46
  -1   3   7  351.32    5.75
   1   3  -7  360.94    5.06
   1   3  -7  349.70    5.94
  -1   3   6  410.37    5.90
   1   3  -6  398.98    5.11
   1   3  -6  400.24    6.08
   1   3  -6  394.21    5.83
   1   3  -6  395.56    7.20
  -1   3   6  409.04    6.30
  -1   3   6  391.15    6.02
   1   3  -6  415.63    5.54
   1   3  -6  408.61    6.41
   1   3  -5   71.84    2.42
  -1   3   5   73.99    2.23
   1   3  -5   69.16    2.24
  -1   3   5   70.31    2.35
   1   3  -5   69.18    2.08
   1   3  -5   71.04    2.83
   1   3  -5   69.75    2.16
   1   3  -5   75.18    2.08
  -1   3   5   69.63    2.23
   1   3  -4  474.88    6.18
  -1   3   4  460.86    6.33
   1   3  -4  465.57    5.57
   1   3  -4  455.78    6.48
   1   3  -4  449.54    6.74
   1   3  -4  445.44    7.69
  -1   3   4  465.81    6.75
   1   3  -4  436.53    6.03
  -1   3   4  457.13    6.33
   1   3  -4  444.80    6.22
   1   3  -3  151.85    3.13
   1   3  -3  145.02    3.16
   1   3  -3  142.79    3.46
   1   3  -3  147.98    4.09
  -1   3   3  153.36    3.53
   1   3  -3  143.51    3.04
   1   3  -3  142.96    3.54
   1   3  -3  158.78    2.80
  -1   3   3  141.79    7.54
   1   3  -3  149.45    3.31
   1   3  -2   67.62    2.16
  -1   3   2   64.39    5.08
   1   3  -2   63.83    6.30
   1   3  -2   67.63    2.03
   1   3  -2   67.91    2.09
   1   3  -2   67.83    2.01
   1   3  -2   63.69    2.21
  -1   3   2   66.27    2.25
   1   3  -2   66.87    2.30
   1   3  -2   63.65    1.55
   1   3  -1  208.12    4.15
   1   3  -1  215.13    3.94
   1   3  -1  208.83    3.78
   1   3  -1  221.46    3.91
  -1   3   1  201.06    9.00
  -1   3   1  207.35    3.87
   1   3  -1  220.45    4.09
   1   3   0   28.14    1.69
   1   3   0   27.03    3.81
  -1   3   0   31.08    3.64
  -1   3   0   27.81    1.35
   1   3   0   30.06    1.47
   1   3   0   28.67    1.36
   1   3   0   27.75    1.28
  -1   3  -1  111.51    2.86
   1   3   1  103.69    3.21
   1   3   1  113.49    7.41
   1   3   1  107.82    2.79
   1   3   1  111.41    2.77
   1   3   1  107.84    2.65
  -1   3  -2  423.93    6.50
   1   3   2  403.45    6.76
   1   3   2  426.27    6.12
   1   3   2  443.81    5.48
   1   3   2  422.16    6.14
  -1   3  -2  421.04    6.80
   1   3   2  408.46    5.88
   1   3   3   24.22    1.49
  -1   3  -3   28.33    4.04
   1   3   3   27.16    3.47
   1   3   3   25.41    1.30
   1   3   3   26.02    1.37
  -1   3  -3   24.74    1.49
  -1   3  -4  339.61    6.04
   1   3   4  343.14   12.17
   1   3   4  317.47    5.84
  -1   3  -4  324.70   14.00
   1   3   4  324.23    5.37
   1   3   4  343.23    5.78
  -1   3  -5 1463.79   15.95
   1   3   5 1501.93   15.60
   1   3   6  693.81    8.14
   1   3   6  679.28    8.59
  -1   3  -6  684.24    7.99
  -1   3  -7  239.45    5.11
   1   3   7  238.21    4.01
  -1   3  -7  237.63    4.07
   1   3   7  232.14    4.89
   1   3   7  228.34    4.44
  -1   3  -8  894.96   11.58
   1   3   8  883.97    9.56
  -1   3  -9  454.65    7.64
   1   3   9  445.76    7.48
   1   3  10  848.66   11.44
   1   3  11  559.98    8.95
   1   3  12   37.83    2.16
   1   3  12   37.45    1.70
   1   3  13  103.41    3.67
   1   3  13  105.12    2.95
   1   3  14  122.27    4.04
   1   3  14  123.96    3.24
   1   3  15   31.49    1.78
   1   3  15   28.96    1.98
   1   3  15   28.22    1.99
   1   3  15   29.00    1.54
   1   3  16  204.72    5.48
   1   3  17    1.20    0.57
   1   3  18   69.10    2.65
   1   3  18   73.94    3.18
   1   3  18   67.95    3.13
   1   3  19  129.22    3.65
   1   3  19  134.78    4.37
   1   3  20   17.27    1.29
   1   3  20   17.28    1.52
   1   3  20   17.24    1.53
   1   3  21  264.79    5.08
  -1   3 -21  268.67    5.51
   1   3  22   19.63    1.24
  -1   3 -22   19.06    1.38
   1   3  22   17.70    1.48
  -1   3 -23   87.19    3.25
   1   3  23   78.90    2.43
  -1   3 -23   85.86    2.79
  -1   3 -24    9.80    1.03
   1   3  24   11.34    0.80
  -1   3 -24   11.55    0.99
   1   3  24   11.03    0.92
  -1   3 -25   37.40    1.86
   1   3  25   40.74    1.58
   1   3  25   38.62    1.76
  -1   3 -25   39.12    1.66
   1   3  26   49.04    1.59
   1   4 -24   53.36    2.10
   1   4 -23  107.49    3.20
   1   4 -23  105.62    2.75
   1   4 -22   49.77    2.35
   1   4 -22   48.78    2.00
   1   4 -22   40.19    1.76
  -1   4  22   38.69    1.53
  -1   4  21   49.75    2.02
   1   4 -21   53.82    2.24
   1   4 -21   53.18    2.58
   1   4 -20    0.76    0.53
  -1   4  20    0.56    0.40
   1   4 -20   -0.12    0.38
   1   4 -19    3.23    0.81
  -1   4  19    2.21    0.58
  -1   4  19    3.52    0.64
   1   4 -19    4.45    0.81
   1   4 -18   37.36    2.08
   1   4 -18   36.50    2.42
   1   4 -18   36.57    1.90
  -1   4  18   36.55    1.90
  -1   4  18   34.55    1.92
   1   4 -17   27.54    1.82
   1   4 -17   26.78    2.13
   1   4 -17   26.41    1.68
  -1   4  17   27.69    1.71
  -1   4  17   24.69    1.66
   1   4 -16   51.12    2.49
   1   4 -16   49.04    2.89
   1   4 -16   51.42    2.36
  -1   4  16   52.60    2.43
  -1   4  16   50.38    2.39
   1   4 -15    1.61    0.53
   1   4 -15    0.47    0.59
   1   4 -15    0.68    0.35
  -1   4  15    1.75    0.56
  -1   4  15    1.81    0.65
   1   4 -14  126.18    4.01
   1   4 -14  129.26    4.75
   1   4 -14  126.43    3.83
  -1   4  14  127.13    3.88
  -1   4  14  127.53    3.97
  -1   4  13  137.37    4.02
   1   4 -13  140.56    4.06
  -1   4  12  183.38    4.67
   1   4 -12  194.77    4.84
   1   4 -11  168.49    4.48
   1   4 -11  167.77    5.37
  -1   4  11  172.32    4.46
   1   4 -11  169.14    4.62
   1   4 -11  170.80    4.17
   1   4 -10   26.92    1.64
   1   4 -10   24.91    1.72
   1   4 -10   26.57    2.14
   1   4  -9   49.51    2.42
   1   4  -9   52.47    2.94
   1   4  -9   49.12    2.51
   1   4  -9   49.53    2.21
   1   4  -9   52.41    2.15
   1   4  -8  216.88    6.10
   1   4  -8  217.03    5.12
   1   4  -8  201.15    4.41
   1   4  -8  201.14    5.13
  -1   4   8  215.27    4.71
   1   4  -8  220.85    4.79
   1   4  -8  224.12    4.63
   1   4  -7  125.66    4.54
   1   4  -7  124.76    3.79
   1   4  -7  119.08    3.26
   1   4  -7  124.69    3.87
   1   4  -7  124.79    3.51
  -1   4   7  134.67    3.64
   1   4  -7  114.75   10.88
   1   4  -6   68.49    2.75
   1   4  -6   65.72    2.38
  -1   4   6   67.78    2.72
   1   4  -6   65.52    2.73
  -1   4   6   73.00    2.63
   1   4  -6   69.22    2.57
   1   4  -6   71.82    8.20
  -1   4   5   43.75    2.02
   1   4  -5   40.12    1.95
   1   4  -5   39.02    2.05
  -1   4   5   39.11    2.06
   1   4  -5   41.59    1.88
   1   4  -4  258.66    4.96
  -1   4   4  265.25    5.59
   1   4  -4  263.72    5.47
   1   4  -4  249.36    6.37
   1   4  -4  263.69    5.23
  -1   4   4  273.05    5.34
  -1   4   3  147.95    3.84
   1   4  -3  142.88    3.72
   1   4  -3  137.09    3.48
  -1   4   3  143.86    3.96
   1   4  -3  138.63    3.79
   1   4  -3  129.50    4.46
   1   4  -3  139.04   10.64
   1   4  -3  148.73    3.45
  -1   4   2  172.75    4.15
   1   4  -2  161.13    4.06
   1   4  -2  167.27    4.07
   1   4  -2  161.19    3.82
  -1   4   2  165.66    4.25
   1   4  -2  177.91    3.85
   1   4  -2  157.71    4.86
   1   4  -1  107.27    2.98
   1   4  -1  101.96    3.12
   1   4  -1  101.16    2.99
  -1   4   1  101.94    3.31
  -1   4   1  102.08    3.14
   1   4  -1   98.68    3.05
  -1   4   1   98.29    7.35
   1   4  -1   95.98    3.64
   1   4  -1   97.15    8.37
   1   4   0  282.17    5.50
   1   4   0  283.16    5.17
   1   4   0  276.28    5.24
  -1   4   0  283.94    5.83
   1   4   0  295.14    4.48
   1   4   0  279.11    5.33
   1   4   0  264.66    6.13
  -1   4   0  282.16   12.64
   1   4   0  303.38   14.54
   1   4   1  233.79    4.72
  -1   4  -1  234.81    5.21
  -1   4  -1  239.40    4.88
  -1   4  -1  248.57   12.08
   1   4   1  224.24    5.50
   1   4   1  220.93   11.89
   1   4   1  230.80    4.75
   1   4   1  237.08    5.02
   1   4   2  322.23   14.20
  -1   4  -2  334.37   14.63
   1   4   2  307.31    6.49
  -1   4  -2  319.91    5.83
   1   4   2  320.95    6.02
   1   4   2  311.24    5.62
   1   4   3   25.11    1.49
   1   4   3   26.39    3.95
  -1   4  -3   25.09    4.15
   1   4   3   25.96    1.67
   1   4   3   24.99    1.51
   1   4   4   30.85    1.67
   1   4   4   35.30    1.72
   1   4   5   42.44    1.88
  -1   4  -5   43.42    5.81
   1   4   5   39.29    1.94
   1   4   6   43.77    2.10
  -1   4  -6   46.19    2.56
  -1   4  -7   23.76    1.91
  -1   4  -8  241.78   14.81
  -1   4  -8  254.21    6.33
  -1   4  -9  162.32   12.43
  -1   4  -9  178.19    5.28
   1   4  10   65.81    2.91
  -1   4 -10   68.88    3.27
   1   4  11  248.80    5.81
  -1   4 -11  250.96    6.41
   1   4  12  102.70    3.67
   1   4  13  285.90    6.31
  -1   4 -14   62.87    3.20
   1   4  14   67.13    2.58
   1   4  14   60.88    2.92
   1   4  14   61.03    2.82
  -1   4 -15  161.78    5.10
   1   4  15  176.40    4.24
   1   4  15  164.43    4.84
   1   4  15  160.12    4.60
  -1   4 -16   17.72    1.67
   1   4  16   18.20    1.36
   1   4  16   18.85    1.63
   1   4  16   19.18    1.58
  -1   4 -17  251.41    6.29
   1   4  17  233.43    5.47
   1   4  17  235.31    4.88
   1   4  17  247.76    5.73
  -1   4 -18   22.71    1.43
  -1   4 -18   21.33    1.77
   1   4  18   22.04    1.61
   1   4  18   21.76    1.39
   1   4  18   24.40    1.70
  -1   4 -19   99.81    2.94
  -1   4 -19  107.09    3.81
   1   4  19  104.66    3.37
   1   4  19  110.09    3.08
   1   4  19  108.34    3.44
  -1   4 -20   70.21    2.33
  -1   4 -20   80.74    3.15
   1   4  20   75.72    2.74
   1   4  20   75.89    2.79
   1   4  20   79.52    2.48
  -1   4 -21   28.50    1.77
  -1   4 -21   25.40    1.31
   1   4  21   29.81    1.41
  -1   4 -22   40.24    1.97
   1   4  22   42.96    1.59
   1   4  22   41.55    1.55
   1   4  23   65.08    1.78
   1   4  23   66.18    1.87
  -1   5  20    2.64    0.38
  -1   5  19    0.81    0.32
   1   5 -19    1.45    0.47
  -1   5  18    4.94    0.62
   1   5 -18    5.90    0.83
   1   5 -17   25.37    1.70
  -1   5  17   27.03    1.34
   1   5 -17   24.92    1.31
   1   5 -17   26.22    1.39
   1   5 -16   10.08    1.15
  -1   5  16   10.78    0.92
   1   5 -16    9.65    0.93
   1   5 -16   11.87    0.99
   1   5 -15    2.48    0.66
  -1   5  15    3.38    0.60
   1   5 -15    3.88    0.64
  -1   5  14   17.88    1.33
   1   5 -14   14.19    1.48
   1   5 -14   17.39    1.28
  -1   5  13  134.91    3.79
   1   5 -13  133.28    3.73
   1   5 -12   55.59    2.96
  -1   5  12   62.04    2.65
   1   5 -12   61.94    2.55
   1   5 -12   61.29    2.28
   1   5 -11   50.05    2.84
   1   5 -11   50.45    6.75
   1   5 -11   48.37    2.17
   1   5 -11   53.53    2.43
   1   5 -11   56.16    2.26
   1   5 -10   22.41    1.93
   1   5 -10   22.77    4.81
   1   5 -10   21.12    1.48
   1   5 -10   23.94    1.63
   1   5 -10   26.63    1.62
   1   5  -9    0.70    0.74
   1   5  -9   -0.29    1.80
   1   5  -9    0.77    0.40
   1   5  -9    0.81    0.41
   1   5  -8   47.01    2.18
   1   5  -8   48.54    2.81
   1   5  -8   52.06    2.32
   1   5  -7   66.72    2.58
   1   5  -7   71.07    3.37
   1   5  -7   68.60    7.77
   1   5  -7   70.43    2.74
   1   5  -6   18.51    1.35
   1   5  -6   20.00    1.80
   1   5  -6   22.79    4.64
   1   5  -6   20.78    1.51
   1   5  -5  144.76    3.84
   1   5  -5  149.39    4.82
   1   5  -5  143.09   10.84
  -1   5   5  153.20    4.16
   1   5  -5  152.57    4.17
   1   5  -4  317.09    5.92
   1   5  -4  338.04    6.49
  -1   5   4  343.06    6.54
   1   5  -4  332.48   16.32
   1   5  -4  334.61    7.42
   1   5  -3  151.83    4.19
  -1   5   3  157.91    4.28
  -1   5   3  146.96    4.28
   1   5  -3  150.34   10.70
   1   5  -3  147.61    4.70
  -1   5   2  182.36    4.62
  -1   5   2  184.78    4.85
   1   5  -2  195.69   12.15
   1   5  -2  178.95    5.16
   1   5  -1  291.73   14.65
   1   5   0   61.77    6.58
   1   5   1  327.74   15.12
  -1   5  -2   68.22    2.77
  -1   5  -2   73.79    6.91
  -1   5  -2   67.26    2.85
   1   5   2   69.26    2.55
  -1   5  -3   82.20    3.19
   1   5   3   93.42    3.03
  -1   5  -3   96.48    7.93
  -1   5  -3   87.46    3.16
   1   5   3   86.26    2.91
  -1   5  -4  120.98    3.86
   1   5   4  124.10    3.13
   1   5   4  119.38    3.38
  -1   5  -4  131.61    9.27
  -1   5  -4  124.95    3.83
   1   5   4  125.88    3.60
  -1   5  -5   13.68    1.29
   1   5   5   14.35    1.06
  -1   5  -5   12.47    2.93
  -1   5  -5   13.53    1.29
   1   5   5   13.23    1.21
  -1   5  -6   71.36    2.91
   1   5   6   78.14    2.52
  -1   5  -6   76.50    7.17
   1   5   6   65.50    2.66
  -1   5  -6   64.74    2.77
  -1   5  -7    4.94    2.19
  -1   5  -7    5.97    0.92
   1   5   7    5.06    0.68
   1   5   7    4.36    0.74
  -1   5  -8   25.33    1.71
   1   5   8   24.73    1.64
  -1   5  -8   27.80    4.44
   1   5   8   29.45    1.58
  -1   5  -9   13.75    1.28
   1   5   9   16.36    1.18
  -1   5  -9   14.56    3.43
   1   5  10   64.38    2.22
  -1   5 -10   75.34    7.35
   1   5  10   75.10    2.54
  -1   5 -10   69.24    2.78
  -1   5 -11   38.32    5.20
   1   5  11   42.54    1.90
  -1   5 -11   40.75    2.08
   1   5  12   83.15    3.26
  -1   5 -12   88.23    7.85
   1   5  12   89.73    2.76
  -1   5 -12   81.97    2.90
   1   5  13  237.59    5.49
  -1   5 -13  228.29    4.92
   1   5  13  243.41    4.62
   1   5  14   25.58    1.70
  -1   5 -14   22.38    1.44
  -1   5 -14   25.63    1.50
   1   5  14   22.73    1.30
   1   5  15   49.23    2.25
  -1   5 -15   44.65    1.91
  -1   5 -15   44.02    1.88
   1   5  15   47.70    1.87
   1   5  16   73.54    2.63
   1   5  16   72.83    2.25
  -1   5 -16   67.79    2.22
  -1   5 -16   65.30    2.20
  -1   5 -17   22.43    1.21
   1   5  17   23.24    1.33
   1   5  17   25.91    1.49
   1   5  17   25.78    1.28
   1   5  18   48.67    1.92
   1   5  18   47.55    1.67
   1   5  19   48.62    1.57
  -1   6  13    2.93    0.38
   1   6 -13    3.26    0.48
   1   6 -12   11.16    0.84
  -1   6  12    6.34    0.58
   1   6 -11    8.67    0.78
  -1   6  11    8.92    0.76
   1   6 -11    8.33    0.79
   1   6 -10    2.75    0.52
  -1   6  10    3.34    0.57
  -1   6  10    1.62    0.35
   1   6 -10    2.65    0.50
   1   6  -9   54.85    2.05
  -1   6   9   50.89    1.99
   1   6  -9   51.99    2.00
   1   6  -8   49.69    1.98
   1   6  -8   47.33    1.96
   1   6  -7   88.45    2.70
   1   6  -7   90.55    2.78
   1   6  -6   90.05    2.74
   1   6  -5   20.05    1.31
   1   6  -4   28.50    1.54
   1   6  -3   41.28    1.83
   1   6  -2  277.32    5.06
   1   6  -1   81.07    2.55
  -1   6   1   82.75    2.75
   1   6   0  219.89    4.30
  -1   6   0  218.07    4.62
   1   6   1  199.19    4.03
  -1   6  -1  213.01    4.56
   1   6   2   81.11    2.37
  -1   6  -2   83.74    2.77
  -1   6  -3   30.41    1.67
  -1   6  -3   29.76    1.60
  -1   6  -4   43.73    1.98
  -1   6  -4   44.22    1.96
  -1   6  -5   50.25    2.09
  -1   6  -5   51.68    2.08
  -1   6  -6   55.97    2.15
  -1   6  -6   58.80    2.18
  -1   6  -7   20.31    1.30
  -1   6  -7   24.27    1.38
  -1   6  -8    9.74    0.94
  -1   6  -8    9.32    0.83
  -1   6  -8    9.53    0.85
   1   6   9  109.89    3.17
  -1   6  -9  106.75    2.83
  -1   6  -9  106.43    2.73
   1   6  10   15.64    1.16
  -1   6 -10   14.98    1.03
  -1   6 -10   14.50    0.96
   1   6  11   59.16    2.12
  -1   6 -11   57.00    1.89
  -1   6 -11   52.80    1.72
   1   6  12    5.82    0.69
  -1   6 -12    4.70    0.54
   1   6  13   12.91    0.93
   2  -6 -11    3.92    0.50
  -2  -6  11    3.38    0.42
   2  -6 -10   15.26    0.96
  -2  -6  10   13.55    0.82
   2  -6  -9    2.60    0.49
  -2  -6   9    2.16    0.39
   2  -6  -9    2.87    0.53
   2  -6  -8   43.72    1.72
  -2  -6   8   37.53    1.48
   2  -6  -8   40.89    1.70
   2  -6  -7    8.77    0.83
  -2  -6   7    7.06    0.68
   2  -6  -6   35.21    1.60
  -2  -6   6   32.84    1.45
   2  -6  -5  163.29    3.58
  -2  -6   5  146.63    3.25
  -2  -6   4  100.49    2.66
  -2  -6   3   17.50    1.10
   2  -6  -2   28.41    1.49
  -2  -6   2   27.87    1.38
   2  -6  -1   38.92    1.73
  -2  -6   1   34.60    1.53
   2  -6   0   55.50    2.06
  -2  -6   0   54.20    1.90
  -2  -6  -1   11.61    0.89
   2  -6   1   13.16    1.02
  -2  -6  -1   12.72    0.90
  -2  -6  -2   48.61    1.80
   2  -6   2   50.65    1.92
  -2  -6  -2   51.02    1.77
  -2  -6  -3   20.46    1.17
   2  -6   3   18.85    1.18
  -2  -6  -3   19.30    1.11
  -2  -6  -4   89.09    2.47
   2  -6   4   82.00    2.40
  -2  -6  -4   85.78    2.19
  -2  -6  -5   11.37    0.86
   2  -6   5    9.73    0.83
  -2  -6  -6    9.13    0.77
  -2  -6  -7   73.03    2.13
  -2  -6  -8    7.42    0.66
  -2  -6  -9  109.22    2.51
  -2  -6 -10   23.36    1.09
  -2  -6 -11   71.84    1.86
  -2  -5  18    8.76    0.69
  -2  -5  17    4.73    0.58
   2  -5 -17    4.93    0.57
   2  -5 -16   18.01    1.17
  -2  -5  16   17.94    1.08
   2  -5 -16   19.84    1.16
   2  -5 -15   24.06    1.43
  -2  -5  15   21.83    1.11
  -2  -5  15   24.15    1.26
   2  -5 -15   25.72    1.40
   2  -5 -14    8.53    0.90
  -2  -5  14    8.06    0.72
  -2  -5  14    8.71    0.81
   2  -5 -14    9.71    0.92
   2  -5 -13    0.57    0.30
  -2  -5  13    1.27    0.41
  -2  -5  13    1.14    0.37
   2  -5 -13    1.39    0.46
   2  -5 -12   20.32    1.37
  -2  -5  12   18.88    1.18
  -2  -5  12   22.32    1.28
   2  -5 -12   23.72    1.53
   2  -5 -11   13.36    1.14
  -2  -5  11   11.64    0.98
  -2  -5  11   13.72    1.05
   2  -5 -11   14.40    1.26
  -2  -5  10  134.49    3.32
   2  -5 -10  127.94    3.45
  -2  -5   9  394.34    6.18
   2  -5  -9  382.80    6.40
  -2  -5   8  113.70    3.05
   2  -5  -8  109.15    3.15
  -2  -5   7  101.98    2.86
  -2  -5   6  115.93    6.99
   2  -5  -6  127.07    3.84
  -2  -5   6  124.61    3.17
   2  -5  -5   23.68    1.64
  -2  -5   5   24.48    1.37
   2  -5  -4   64.54    2.73
  -2  -5   4   59.24    2.08
   2  -5  -3  442.68    7.70
   2  -5  -2  451.10    7.82
  -2  -5   1    1.75    0.49
   2  -5   0  273.88    5.88
  -2  -5   0  262.03    5.10
  -2  -5  -1  108.76    3.13
   2  -5   1  106.65    3.53
  -2  -5  -2  322.53    5.66
   2  -5   2  322.83    5.78
  -2  -5  -3  111.53    3.13
   2  -5   3  112.69    3.60
   2  -5   3  110.94    3.28
   2  -5   4   67.30    2.76
  -2  -5  -4   76.49    2.56
   2  -5   4   69.39    5.87
   2  -5   4   74.00    2.70
   2  -5   5   50.64    2.36
  -2  -5  -5   52.17    2.06
   2  -5   5   51.45    5.02
   2  -5   5   49.16    2.22
   2  -5   6   54.76    2.45
   2  -5   6   53.90    5.08
  -2  -5  -6   55.72    2.07
   2  -5   6   54.89    2.36
   2  -5   6   49.99    4.93
   2  -5   7   17.55    2.86
   2  -5   7   20.82    1.48
   2  -5   8   41.25    4.37
   2  -5   8   41.26    2.06
  -2  -5  -8   43.58    2.04
   2  -5   9  145.75    8.13
  -2  -5  -9  152.95    3.90
   2  -5   9  147.31    3.86
   2  -5   9  140.14    7.99
  -2  -5 -10    4.87    0.69
   2  -5  10    3.57    1.31
   2  -5  10    5.11    0.80
   2  -5  11  245.26    4.68
   2  -5  11  242.74    4.91
  -2  -5 -12    8.53    0.85
   2  -5  12    8.94    0.91
  -2  -5 -13  123.32    3.14
   2  -5  13  116.77    3.05
  -2  -5 -14   34.25    1.55
   2  -5  14   33.50    1.57
  -2  -5 -15   11.18    0.87
   2  -5  15   10.10    0.89
  -2  -5 -16   55.95    1.83
   2  -5  16   54.20    1.85
  -2  -5 -17    1.12    0.26
   2  -5  17    1.12    0.39
   2  -5  18  195.74    3.49
   2  -4 -22   98.51    2.55
  -2  -4  22   98.65    2.25
   2  -4 -21   82.82    2.53
  -2  -4  21   77.39    2.06
  -2  -4  21   77.44    2.14
   2  -4 -20   60.45    2.32
  -2  -4  20   54.57    1.87
  -2  -4  20   57.98    1.87
  -2  -4  19  126.31    3.03
  -2  -4  19  135.12    3.04
   2  -4 -19  130.92    3.63
  -2  -4  18  104.24    2.74
   2  -4 -18  109.17    3.18
  -2  -4  18   97.98    2.74
   2  -4 -18  103.44    3.28
  -2  -4  17   61.60    2.15
   2  -4 -17   61.59    2.46
  -2  -4  17   57.36    2.13
   2  -4 -17   58.22    2.50
  -2  -4  16   53.82    2.02
   2  -4 -16   48.41    2.31
   2  -4 -16   52.85    2.37
  -2  -4  16   47.00    2.01
  -2  -4  15   10.35    2.18
  -2  -4  15   15.55    1.11
   2  -4 -15   12.13    1.20
   2  -4 -15   15.36    1.33
  -2  -4  15   13.18    1.09
  -2  -4  14  145.91    3.41
   2  -4 -14  143.86    4.07
   2  -4 -14  152.82    4.28
  -2  -4  14  147.04    3.63
  -2  -4  13  186.83    3.89
   2  -4 -13  188.72    4.69
  -2  -4  13  188.73    4.14
   2  -4 -13  198.02    5.00
  -2  -4  12  364.12   12.95
  -2  -4  12  382.96   13.35
  -2  -4  12  382.74    6.25
   2  -4 -12  380.53    6.93
  -2  -4  11    2.66    1.42
  -2  -4  11    2.36    1.15
  -2  -4  10  133.40    7.64
  -2  -4  10  131.48    7.62
  -2  -4   9  282.91   10.95
   2  -4  -9  269.71    5.51
  -2  -4   8  226.65    9.93
  -2  -4   8  236.87    9.82
  -2  -4   8  246.04    4.61
   2  -4  -8  233.40    4.98
  -2  -4   7  175.45    8.62
   2  -4  -7  188.08    4.33
  -2  -4   7  193.94    3.99
  -2  -4   7  192.13    8.72
   2  -4  -6  499.96    7.57
  -2  -4   6  521.63    7.14
   2  -4  -5  223.30    4.60
  -2  -4   5  241.23    4.39
  -2  -4   4  418.43    6.03
   2  -4  -4  408.46    6.25
   2  -4  -4  409.88    5.83
  -2  -4   3   20.60    1.17
   2  -4  -3   20.07    1.26
   2  -4  -3   20.73    1.17
  -2  -4   2   95.87    2.51
   2  -4  -2   93.41    2.89
   2  -4  -2   94.92    2.56
  -2  -4   1   95.90    2.48
   2  -4  -1   94.34    2.61
   2  -4  -1  101.64    3.12
   2  -4   0  201.70    9.70
   2  -4   0  202.43    4.56
   2  -4   0  185.64    3.83
   2  -4   1   87.55    6.26
   2  -4   1   74.39    2.37
   2  -4   1   83.25    2.92
   2  -4   2   59.31    5.20
   2  -4   2   65.71    2.67
   2  -4   3  178.85    4.53
   2  -4   4  633.62   17.70
   2  -4   4  658.73    9.72
   2  -4   5  543.94    7.88
   2  -4   5  557.91   16.67
   2  -4   5  568.39    8.93
   2  -4   6  146.90    8.48
   2  -4   6  148.37    4.16
  -2  -4  -6  155.22    3.53
   2  -4   7  103.45    3.46
   2  -4   7  105.65    3.29
   2  -4   7  108.62    7.30
  -2  -4  -7  106.77    2.81
   2  -4   8   12.23    1.21
   2  -4   8   13.10    2.53
   2  -4   8   10.74    1.12
   2  -4   9  140.42    4.05
   2  -4  10   64.13    2.72
   2  -4  10   67.09    5.70
  -2  -4 -11   42.87    2.08
   2  -4  11   38.56    2.11
   2  -4  11   33.04    4.05
   2  -4  11   39.47    4.53
  -2  -4 -12    7.37    0.91
   2  -4  12    7.64    2.05
   2  -4  12    7.27    1.02
   2  -4  12    9.61    2.25
  -2  -4 -13  276.91    5.49
   2  -4  13  277.45   11.91
   2  -4  13  262.98    5.61
   2  -4  14  323.60    6.37
  -2  -4 -14  312.76    5.80
   2  -4  14  321.68    6.48
   2  -4  14  312.74   12.51
   2  -4  15  375.06    6.76
  -2  -4 -15  364.98    6.26
   2  -4  15  360.92    6.88
   2  -4  15  358.07   13.27
   2  -4  16   89.70    6.35
  -2  -4 -16  104.47    3.04
   2  -4  16   95.63    6.64
   2  -4  16   98.54    3.34
   2  -4  16  109.71    3.32
  -2  -4 -17  316.84    5.48
  -2  -4 -18  166.55    3.66
   2  -4  19   14.98    1.18
  -2  -4 -19   14.85    1.01
   2  -4  20  140.22    3.37
  -2  -4 -20  138.84    2.92
   2  -4  21   44.99    1.73
   2  -4  22  110.98    2.56
  -2  -3  25   17.02    0.97
   2  -3 -24   26.45    1.35
  -2  -3  24   30.04    1.36
  -2  -3  23   43.58    1.72
   2  -3 -23   46.41    1.98
  -2  -3  23   41.85    1.55
  -2  -3  22    9.62    0.86
   2  -3 -22    9.83    1.01
  -2  -3  22    8.80    0.79
  -2  -3  21   30.86    3.15
  -2  -3  21   32.63    1.57
  -2  -3  21   27.51    1.47
  -2  -3  20    5.35    0.73
  -2  -3  20    6.57    1.58
  -2  -3  20    6.59    0.80
  -2  -3  19   64.27    2.30
  -2  -3  19   71.65    2.42
  -2  -3  19   74.30    5.01
   2  -3 -19   67.62    2.91
  -2  -3  18   50.84    2.05
  -2  -3  18   55.05    4.31
   2  -3 -18   51.98    2.46
  -2  -3  18   47.20    1.98
   2  -3 -18   47.27    2.44
  -2  -3  17   78.03    2.53
  -2  -3  17   76.26    4.98
   2  -3 -17   82.59    3.10
   2  -3 -17   74.00    3.03
  -2  -3  17   76.40    2.54
  -2  -3  16   36.33    3.39
  -2  -3  15  248.43   10.62
  -2  -3  15  251.45    8.84
  -2  -3  14  156.82    6.71
  -2  -3  14  156.00    3.52
   2  -3 -14  151.41    4.18
  -2  -3  14  153.76    8.19
   2  -3 -14  155.70    4.35
  -2  -3  14  165.82    3.72
  -2  -3  13 1056.72   18.51
  -2  -3  13 1052.21   11.48
   2  -3 -13 1005.02   12.93
  -2  -3  13 1044.36   22.22
   2  -3 -13 1065.36   13.41
  -2  -3  13 1103.60   11.96
  -2  -3  12  876.69   16.27
  -2  -3  12  867.48    9.85
   2  -3 -12  844.06   11.17
  -2  -3  12  866.45   19.67
   2  -3 -12  885.33   11.78
  -2  -3  12  909.88   10.38
  -2  -3  11  157.00    3.24
  -2  -3  11  158.92    6.21
  -2  -3  11  159.34    7.87
   2  -3 -11  165.89    4.06
   2  -3 -10  157.92    3.11
  -2  -3  10  158.03    3.15
  -2  -3  10  158.65    6.03
  -2  -3  10  151.44    7.54
   2  -3 -10  156.00    3.86
   2  -3  -9   72.46    2.05
  -2  -3   9   75.65    2.02
  -2  -3   9   74.85    3.98
  -2  -3   9   77.19    5.24
   2  -3  -9   72.46    2.51
   2  -3  -8  735.97    8.53
  -2  -3   8  721.97   16.57
   2  -3  -8  739.35    9.45
   2  -3  -7  156.64    3.20
  -2  -3   7  145.14    2.73
  -2  -3   7  146.44    6.97
   2  -3  -7  142.33    3.41
   2  -3  -6  223.59    4.30
   2  -3  -6  233.26    4.06
   2  -3  -6  236.89    4.25
  -2  -3   6  233.78    6.34
  -2  -3   6  234.78    3.50
   2  -3  -5  274.88    4.46
   2  -3  -5  272.01    4.71
  -2  -3   4  340.65    9.89
   2  -3  -4  334.72    5.29
   2  -3  -4  321.74    4.94
   2  -3  -4  311.06    4.99
   2  -3  -3   50.87    1.91
   2  -3  -3   48.36    1.75
   2  -3  -3   47.50    1.69
   2  -3  -2  234.60    4.20
   2  -3  -2  232.35    3.95
  -2  -3   1    8.27    0.71
   2  -3  -1    5.39    0.70
   2  -3   0  407.76    5.64
   2  -3   0  388.58    6.26
   2  -3   1  335.94    5.83
   2  -3   1  345.24    5.82
   2  -3   2   44.34    1.99
   2  -3   2   46.97    2.02
   2  -3   4   58.42    2.10
   2  -3   4   56.74    2.17
   2  -3   4   55.20    2.22
   2  -3   5  252.81    5.00
   2  -3   5  250.38    4.89
   2  -3   5  259.58    9.83
   2  -3   6  139.82    3.51
   2  -3   6  138.45    3.47
   2  -3   6  142.40    3.62
   2  -3   7  401.66    6.49
   2  -3   7  380.81    6.38
   2  -3   7  377.86    6.49
   2  -3   7  388.75    6.32
   2  -3   8  479.86    7.43
   2  -3   8  476.78    7.38
   2  -3   8  492.45   14.35
   2  -3   8  481.95    7.58
   2  -3   8  453.27   13.66
   2  -3   8  475.63    7.24
   2  -3   9  119.42    3.48
   2  -3   9  114.20    3.33
   2  -3   9  121.29    7.12
   2  -3   9  110.58    3.33
   2  -3   9  109.74    3.17
   2  -3  10  183.92    4.51
   2  -3  10  176.48    4.27
   2  -3  10  177.71    8.72
   2  -3  10  174.67    4.32
   2  -3  10  172.88    8.56
   2  -3  10  180.97    4.20
   2  -3  11  109.62    3.52
   2  -3  11  109.02    3.34
   2  -3  11  103.43    6.69
   2  -3  11  103.88    3.16
   2  -3  12  616.54    9.39
   2  -3  12  611.26   17.25
   2  -3  12  601.05    8.91
   2  -3  12  591.40    8.58
   2  -3  13  448.71    7.88
   2  -3  13  452.87   14.93
   2  -3  13  452.89    7.53
   2  -3  13  428.06    7.07
   2  -3  13  403.63   13.89
   2  -3  13  416.12    7.32
  -2  -3 -13  442.31    7.10
   2  -3  14  358.48   13.35
   2  -3  14  365.84    6.65
   2  -3  14  331.38    6.11
  -2  -3 -14  350.72    6.19
   2  -3  14  334.22   12.73
   2  -3  15  324.02   12.65
   2  -3  15  314.46   12.59
   2  -3  16    5.74    0.99
   2  -3  16    5.64    1.94
   2  -3  16    5.69    0.81
   2  -3  16    4.87    1.73
  -2  -3 -16    7.83    0.88
   2  -3  17  117.59    3.35
  -2  -3 -17  138.43    3.62
   2  -3  17  121.04    7.70
   2  -3  17  137.15    3.73
   2  -3  18   12.46    1.08
   2  -3  18   16.36    2.93
   2  -3  18   14.55    1.16
  -2  -3 -18   14.54    1.14
  -2  -3 -19   97.45    2.86
   2  -3  19  100.57    3.44
   2  -3  22    1.20    0.55
   2  -3  23   17.20    1.16
   2  -3  24   16.23    1.05
  -2  -3 -25    0.38    0.27
  -2  -2  27   81.91    2.09
  -2  -2  26    3.86    0.45
  -2  -2  26    6.82    0.68
  -2  -2  25   29.64    1.39
  -2  -2  25   33.07    1.47
   2  -2 -25   31.21    1.53
   2  -2 -25   32.00    1.48
  -2  -2  25   27.23    1.19
   2  -2 -25   29.79    1.54
  -2  -2  24   79.98    2.40
   2  -2 -24   80.24    2.63
  -2  -2  24   76.55    2.36
   2  -2 -24   81.13    2.55
  -2  -2  24   74.06    2.12
   2  -2 -24   84.34    2.79
   2  -2 -23  106.82    3.07
  -2  -2  23   88.71    2.40
  -2  -2  23  104.36    2.87
  -2  -2  23   98.07    5.64
   2  -2 -23  102.90    3.12
  -2  -2  23   94.65    2.73
   2  -2 -23  104.05    3.29
  -2  -2  23   92.50    2.49
  -2  -2  22   63.64    2.10
   2  -2 -22   68.30    2.79
   2  -2 -22   71.52    2.58
   2  -2 -22   68.17    5.28
  -2  -2  22   61.15    4.34
  -2  -2  22   62.78    2.07
  -2  -2  22   66.94    2.33
  -2  -2  22   69.45    4.79
  -2  -2  22   63.65    2.29
   2  -2 -22   64.84    5.12
   2  -2 -22   67.98    2.61
   2  -2 -22   66.29    2.59
   2  -2 -21  125.14    3.92
   2  -2 -21  118.92    7.13
   2  -2 -21  120.15    3.47
  -2  -2  21  107.79    5.87
  -2  -2  21  105.75    2.81
  -2  -2  21  107.78    6.00
  -2  -2  21  115.70    3.14
   2  -2 -21  118.47    7.03
   2  -2 -21  113.26    3.48
  -2  -2  21  107.54    3.00
   2  -2 -21  112.37    3.44
   2  -2 -20   18.03    2.90
   2  -2 -20   16.12    1.33
  -2  -2  20   15.00    2.29
  -2  -2  20   11.79    0.98
  -2  -2  20   15.15    1.14
   2  -2 -20   14.10    1.28
  -2  -2  20   13.97    2.32
  -2  -2  20   14.42    1.08
   2  -2 -20   15.36    1.31
   2  -2 -20   16.04    2.67
   2  -2 -20   15.33    1.42
   2  -2 -19    2.94    0.70
   2  -2 -19    3.81    1.54
   2  -2 -19    2.89    0.72
   2  -2 -19    4.47    1.73
   2  -2 -19    3.60    0.68
  -2  -2  19    1.79    1.13
  -2  -2  19    3.52    1.31
  -2  -2  19    3.34    0.61
  -2  -2  19    2.49    0.49
  -2  -2  19    3.09    0.59
  -2  -2  18   27.35    2.99
   2  -2 -18   26.85    1.70
   2  -2 -18   31.13    3.67
   2  -2 -17  204.47    5.05
   2  -2 -17  215.37    4.93
   2  -2 -17  221.86    9.59
   2  -2 -17  212.06    5.10
   2  -2 -17  212.28    4.74
  -2  -2  17  217.20    4.22
  -2  -2  17  214.43    7.96
   2  -2 -16  463.37    7.83
   2  -2 -16  442.62    7.67
   2  -2 -16  479.88   14.04
  -2  -2  16  459.78    6.47
   2  -2 -16  448.12    7.22
  -2  -2  16  451.11   11.46
   2  -2 -15   19.59    1.46
   2  -2 -15   17.10    1.38
   2  -2 -15   18.95    1.40
   2  -2 -15   19.45    2.79
  -2  -2  15   17.10    1.09
   2  -2 -15   19.38    1.33
  -2  -2  15   21.92    2.42
   2  -2 -14  266.32    5.44
   2  -2 -14  257.60    4.92
  -2  -2  14  254.65    7.90
   2  -2 -14  262.77    5.22
   2  -2 -14  263.58    9.83
   2  -2 -14  258.29    5.35
  -2  -2  13   93.68    5.76
   2  -2 -13   96.04    2.76
  -2  -2  13   97.29    4.65
   2  -2 -13   99.85    3.14
   2  -2 -13   92.60    2.98
   2  -2 -13   94.27    2.90
   2  -2 -13   97.10    5.69
   2  -2 -12  319.96   10.12
   2  -2 -12  305.58    5.42
   2  -2 -12  314.90    5.30
   2  -2 -12  303.14    5.12
  -2  -2  12  317.94    8.28
   2  -2 -12  312.98    5.60
   2  -2 -12  315.34    5.74
   2  -2 -11   29.56    1.44
   2  -2 -11   30.67    1.30
  -2  -2  11   27.43    2.29
   2  -2 -11   27.22    1.37
   2  -2 -11   28.56    1.52
   2  -2 -11   27.66    1.58
   2  -2 -10  490.98   12.04
   2  -2 -10  481.67    6.55
   2  -2 -10  485.76    6.95
   2  -2 -10  501.73    6.25
  -2  -2  10  499.78   12.28
   2  -2 -10  482.56    6.41
   2  -2 -10  480.91    6.75
   2  -2  -9  296.73    4.70
   2  -2  -9  314.14    9.10
   2  -2  -9  308.72    5.10
   2  -2  -9  306.88    4.52
  -2  -2   9  301.63    9.07
  -2  -2   9  315.41    7.34
   2  -2  -9  302.34    4.53
   2  -2  -9  317.33    8.99
   2  -2  -9  301.68    4.87
   2  -2  -8 1133.51   18.14
   2  -2  -8 1111.97   11.47
   2  -2  -8 1141.32   12.00
   2  -2  -8 1148.94   11.41
   2  -2  -8 1168.65   11.50
  -2  -2   8 1186.94   18.86
  -2  -2   8 1180.71   15.49
   2  -2  -8 1115.24   11.09
   2  -2  -8 1132.53   17.92
   2  -2  -8 1118.30   11.68
   2  -2  -7  893.07   15.24
   2  -2  -7  889.48    9.47
   2  -2  -7  917.39    9.98
  -2  -2   7  954.29   12.98
   2  -2  -7  867.28    8.92
   2  -2  -7  935.51    9.61
   2  -2  -7  891.77   15.01
   2  -2  -7  906.76    9.65
   2  -2  -6  996.62   10.27
   2  -2  -6 1001.91   15.91
   2  -2  -6 1022.30   10.71
   2  -2  -6 1095.94   10.85
   2  -2  -6 1034.35   10.49
  -2  -2   6 1064.73   16.78
  -2  -2   6 1075.27   13.62
   2  -2  -6  969.88   15.51
   2  -2  -6  998.89   10.38
   2  -2  -5   33.07    1.37
   2  -2  -5   31.94    1.28
   2  -2  -5   31.43    1.23
  -2  -2   5   34.21    1.99
   2  -2  -5   32.00    1.30
   2  -2  -5   32.35    1.23
   2  -2  -5   31.38    2.44
   2  -2  -4  592.59    6.22
   2  -2  -4  616.34    7.25
   2  -2  -4  604.53    7.03
   2  -2  -4  580.05    6.67
  -2  -2   4  640.39    9.03
   2  -2  -4  598.76    6.90
   2  -2  -4  578.25   10.85
   2  -2  -4  579.63    6.63
   2  -2  -3  395.13    5.44
   2  -2  -3  376.36    4.82
  -2  -2   3  406.51    6.56
   2  -2  -3  384.04    4.92
   2  -2  -3  372.38    4.77
   2  -2  -3  358.96    8.10
   2  -2  -2  969.92    9.31
   2  -2  -2 1045.72   10.67
   2  -2  -2 1007.11    9.75
  -2  -2   2 1040.78   11.67
   2  -2  -2  991.96    9.69
   2  -2  -2  993.38   14.43
   2  -2  -2  993.59    9.64
   2  -2  -1   81.58    2.22
   2  -2  -1   76.94    3.45
   2  -2  -1   75.64    1.74
   2  -2  -1   75.78    1.70
   2  -2  -1   73.80    1.61
   2  -2  -1   81.37    1.98
   2  -2  -1   76.75    4.02
  -2  -2   1   85.40    3.35
  -2  -2   1   81.31    2.37
   2  -2   0  389.14    7.59
  -2  -2   0  421.72    5.51
   2  -2   0  389.39    4.70
   2  -2   0  391.01    8.02
   2  -2   0  375.95    5.33
   2  -2   0  413.89    4.95
  -2  -2   0  442.80    7.69
   2  -2   0  387.10    4.58
   2  -2   0  405.73    5.19
   2  -2   1  299.62    8.13
   2  -2   1  296.90    4.01
   2  -2   1  296.23    3.82
   2  -2   1  291.22    6.68
   2  -2   1  286.29    6.45
   2  -2   1  301.84    4.39
   2  -2   1  291.62    3.84
   2  -2   1  298.99    4.56
   2  -2   2  940.58    9.20
   2  -2   2  962.78   15.99
   2  -2   2  954.27    9.35
   2  -2   2  937.52   10.10
   2  -2   2  936.88   10.16
   2  -2   3 1570.24   15.27
   2  -2   3 1571.30   14.27
   2  -2   3 1567.97   14.94
   2  -2   4  816.89    9.48
   2  -2   4  830.79    8.65
   2  -2   5  450.15    6.17
   2  -2   5  448.81    5.64
   2  -2   5  448.53   10.80
   2  -2   5  465.06    6.44
   2  -2   5  450.38    6.20
   2  -2   5  468.84    5.77
   2  -2   5  457.56    6.37
   2  -2   6  621.62    7.93
   2  -2   6  584.63    7.51
   2  -2   6  633.75    7.20
   2  -2   6  682.46    7.30
   2  -2   6  605.34   11.36
   2  -2   6  639.44    7.97
   2  -2   6  640.60    7.30
   2  -2   6  646.66    7.90
   2  -2   6  636.17   13.45
   2  -2   6  625.92    7.60
   2  -2   7   61.18    2.10
   2  -2   7   65.21    1.78
   2  -2   7   59.17    4.05
   2  -2   7   60.16    2.09
   2  -2   7   57.01    2.07
   2  -2   7   57.24    3.90
   2  -2   7   61.15    1.98
   2  -2   8  869.51   10.25
   2  -2   8  881.11   16.99
   2  -2   8  881.58   10.00
   2  -2   8  879.00    9.50
   2  -2   8  916.21    9.30
   2  -2   8  848.55   14.63
   2  -2   8  876.42   17.12
   2  -2   8  906.89   10.43
   2  -2   8  891.56    9.64
   2  -2   8  877.57   10.03
   2  -2   8  908.73   10.40
   2  -2   9  236.62    4.51
   2  -2   9  227.50    3.96
   2  -2   9  230.96    4.54
   2  -2   9  233.91    4.08
   2  -2   9  226.19    4.41
   2  -2   9  238.04    4.31
   2  -2   9  235.22    3.69
   2  -2   9  236.73    4.38
   2  -2  10  814.22    9.99
   2  -2  10  823.69    9.63
   2  -2  10  799.40    9.89
   2  -2  10  813.33    9.23
   2  -2  11    6.18    0.68
   2  -2  11    7.49    0.83
   2  -2  11    6.67    0.82
   2  -2  11    6.76    0.74
   2  -2  11    4.95    1.46
   2  -2  11    5.74    0.76
   2  -2  11    7.09    0.91
   2  -2  11    6.66    0.73
   2  -2  12  816.93    9.77
   2  -2  12  781.79   10.50
   2  -2  12  802.52    9.54
   2  -2  12  761.80   16.91
   2  -2  12  787.41   10.13
  -2  -2 -12  821.84    9.61
   2  -2  12  817.57   10.28
   2  -2  12  843.94    9.88
   2  -2  12  786.70   17.83
   2  -2  12  762.20   10.09
   2  -2  12  778.17   15.82
   2  -2  13   49.62    2.29
   2  -2  13   50.68    2.05
   2  -2  13   50.39    1.98
   2  -2  13   53.06    2.26
   2  -2  13   48.21    4.20
  -2  -2 -13   49.91    1.94
   2  -2  13   51.87    2.21
   2  -2  13   54.64    2.09
   2  -2  13   49.59    4.37
   2  -2  13   46.47    2.12
   2  -2  13   46.62    3.77
   2  -2  14  287.39    5.88
   2  -2  14  290.03    5.34
   2  -2  14  279.78    5.13
   2  -2  14  268.58   10.27
   2  -2  14  289.48    5.71
  -2  -2 -14  290.44    5.11
   2  -2  14  278.41    5.55
   2  -2  14  294.97    5.26
   2  -2  14  282.21    9.78
   2  -2  14  273.99   10.80
   2  -2  15  585.99    8.27
   2  -2  15  603.20    8.55
   2  -2  15  620.59    9.34
   2  -2  15  557.76   15.61
   2  -2  15  577.96   14.76
  -2  -2 -15  613.65    8.15
   2  -2  15  596.46    8.82
   2  -2  16   54.89    2.25
   2  -2  16   59.62    2.66
   2  -2  16   55.57    2.33
   2  -2  16   50.07    4.69
   2  -2  16   57.05    4.59
  -2  -2 -16   61.06    2.22
   2  -2  16   54.93    2.40
   2  -2  17  331.33    5.99
   2  -2  17  343.69    6.28
   2  -2  17  321.76    6.21
   2  -2  17  333.83   11.41
   2  -2  17  307.34   11.81
   2  -2  17  350.59    6.73
   2  -2  18  117.19    6.75
   2  -2  18  120.85    7.38
   2  -2  18  129.05    3.93
   2  -2  19  109.28    3.26
   2  -2  19  102.05    3.30
   2  -2  19  103.33    3.28
   2  -2  19   98.35    6.19
   2  -2  19   93.54    6.49
   2  -2  19  103.29    3.50
   2  -2  20   22.72    1.64
   2  -2  20   22.79    1.51
   2  -2  20   24.27    1.52
   2  -2  21  402.55    6.61
   2  -2  22  180.68    4.82
   2  -2  22  183.62    7.95
   2  -2  22  208.83    4.33
   2  -2  22  195.57    4.62
   2  -2  22  204.64    4.64
   2  -2  22  195.83    4.35
   2  -2  23   99.96    3.03
   2  -2  23   92.53    2.75
   2  -2  23   99.18    2.76
   2  -2  23   93.90    2.96
  -2  -2 -24   76.00    2.35
   2  -2  24   73.23    2.42
   2  -2  25   28.33    1.27
   2  -2  25   33.34    1.48
   2  -2  25   31.50    1.30
  -2  -2 -25   29.51    1.34
  -2  -2 -26   31.36    1.36
  -2  -2 -26   27.94    1.18
  -2  -1  28   59.74    1.64
   2  -1 -28   60.78    1.86
  -2  -1  27   24.90    1.16
  -2  -1  27   25.77    1.30
  -2  -1  27   27.74    1.24
   2  -1 -27   29.55    1.43
   2  -1 -27   27.06    1.41
  -2  -1  26   34.49    1.45
  -2  -1  26   30.31    1.70
  -2  -1  26   34.65    1.47
   2  -1 -26   38.47    1.73
   2  -1 -26   35.23    1.73
  -2  -1  26   32.61    1.55
  -2  -1  25  238.55    4.24
   2  -1 -25  257.90    4.98
  -2  -1  25  234.51    5.27
  -2  -1  25  254.86    4.47
   2  -1 -25  241.12    5.01
  -2  -1  25  235.12    4.56
   2  -1 -24   47.76    2.16
   2  -1 -24   51.65    4.65
  -2  -1  24   40.95    3.59
  -2  -1  24   45.72    1.83
  -2  -1  24   45.61    3.74
  -2  -1  24   43.23    1.77
   2  -1 -24   48.44    2.22
  -2  -1  24   43.85    1.92
   2  -1 -24   44.36    4.29
   2  -1 -24   43.98    2.14
  -2  -1  23   90.88    5.47
  -2  -1  23  100.90    2.81
  -2  -1  23   97.32    5.55
   2  -1 -23   91.76    3.17
   2  -1 -23   99.53    3.35
   2  -1 -23   95.68    3.26
  -2  -1  23   92.19    2.84
   2  -1 -23  103.65    6.69
  -2  -1  22   62.53    4.65
  -2  -1  22   64.23    2.24
  -2  -1  22   64.82    4.51
   2  -1 -22   65.94    2.70
   2  -1 -22   61.16    2.69
  -2  -1  22   63.68    2.38
   2  -1 -22   61.54    2.65
   2  -1 -22   73.23    5.77
   2  -1 -21   41.47    4.34
   2  -1 -21   39.69    2.15
  -2  -1  21   43.03    1.97
  -2  -1  21   44.40    3.95
  -2  -1  21   35.92    1.55
   2  -1 -21   42.21    2.27
   2  -1 -21   39.22    2.14
  -2  -1  21   40.59    1.79
  -2  -1  21   41.30    3.59
   2  -1 -20   54.87    2.53
   2  -1 -20   56.89    5.10
  -2  -1  20   59.06    4.27
   2  -1 -19  482.94    8.10
   2  -1 -19  500.77   15.19
   2  -1 -19  476.87    8.36
   2  -1 -19  472.51    7.94
  -2  -1  19  471.51   11.94
   2  -1 -18  242.09   10.19
   2  -1 -18  235.02    5.49
   2  -1 -18  225.50    5.11
  -2  -1  18  237.79    8.10
   2  -1 -17    7.27    1.98
   2  -1 -17    7.82    1.02
  -2  -1  17    8.97    1.63
   2  -1 -17    7.34    0.90
   2  -1 -16  660.63   16.64
   2  -1 -16  651.34    9.38
  -2  -1  16  644.53   13.12
   2  -1 -16  635.33    9.00
   2  -1 -16  652.22    9.63
   2  -1 -15  119.39    2.58
   2  -1 -15  123.36    3.48
   2  -1 -15  117.37    3.43
   2  -1 -15  122.53    6.76
   2  -1 -15  116.95    3.47
  -2  -1  15  120.26    5.19
   2  -1 -15  117.27    3.30
   2  -1 -14   28.64    1.23
   2  -1 -14   26.13    1.56
   2  -1 -14   27.22    3.09
   2  -1 -14   27.21    1.56
   2  -1 -14   25.68    1.56
  -2  -1  14   27.40    2.42
   2  -1 -14   26.22    1.48
   2  -1 -13  447.75    5.78
   2  -1 -13  444.64    6.87
   2  -1 -13  430.36   12.11
   2  -1 -13  449.42    6.83
   2  -1 -13  429.89    6.81
  -2  -1  13  458.41    9.99
   2  -1 -13  440.09    6.55
   2  -1 -12   97.92    2.33
   2  -1 -12  100.71    2.86
   2  -1 -12  102.42    2.73
   2  -1 -12   97.07    2.79
   2  -1 -12   99.56    2.86
   2  -1 -11  981.14   11.03
   2  -1 -11  989.20   11.09
  -2  -1  11  961.10   14.75
   2  -1 -11  997.01   10.76
   2  -1 -11  969.71   10.95
   2  -1 -10   85.50    2.43
   2  -1 -10   88.31    4.80
   2  -1 -10   85.54    2.45
   2  -1 -10   85.64    2.27
  -2  -1  10   90.30    3.90
   2  -1 -10   84.17    2.40
   2  -1 -10   87.66    2.13
   2  -1  -9   89.57    2.39
   2  -1  -9   93.53    4.77
   2  -1  -9   94.02    2.17
   2  -1  -9   89.41    2.40
   2  -1  -9   89.70    2.25
  -2  -1   9   93.60    3.83
   2  -1  -9   88.18    2.38
   2  -1  -8  855.44    9.47
   2  -1  -8  885.73   15.22
   2  -1  -8  866.10    9.56
  -2  -1   8  869.71   13.60
   2  -1  -8  903.87    9.10
   2  -1  -8  894.33    9.05
   2  -1  -8  895.21    9.21
  -2  -1   8  892.43   13.11
   2  -1  -8  879.48    9.56
   2  -1  -7 1542.11   14.45
   2  -1  -7 1576.04   14.12
   2  -1  -7 1526.92   13.97
  -2  -1   7 1570.58   18.78
   2  -1  -7 1528.23   13.14
   2  -1  -7 1562.70   14.05
  -2  -1   7 1557.28   18.60
   2  -1  -7 1546.61   20.74
   2  -1  -7 1540.63   14.45
   2  -1  -7 1573.48   20.86
   2  -1  -7 1521.42   14.24
  -2  -1   6 1593.81   18.54
  -2  -1   6 1532.27   17.93
   2  -1  -6 1614.22   14.29
   2  -1  -6 1595.81   14.32
   2  -1  -6 1590.10   14.56
   2  -1  -6 1565.40   14.10
   2  -1  -6 1593.11   20.55
   2  -1  -6 1546.07   14.52
   2  -1  -6 1600.65   20.69
   2  -1  -6 1566.40   14.38
   2  -1  -5 1039.55   10.34
   2  -1  -5 1062.41   15.65
   2  -1  -5 1112.36    9.91
  -2  -1   5 1111.00   13.24
   2  -1  -5 1082.07   10.38
   2  -1  -5 1071.27   10.47
  -2  -1   5 1042.89   13.67
   2  -1  -5 1062.79   10.52
   2  -1  -5 1070.32   15.55
   2  -1  -4 1751.73   15.82
   2  -1  -4 1782.85   21.66
   2  -1  -4 1838.21   15.48
   2  -1  -4 1723.70   15.41
   2  -1  -4 1789.75   15.82
   2  -1  -4 1876.04   16.14
   2  -1  -4 1843.34   15.98
   2  -1  -4 1786.82   15.82
  -2  -1   4 1889.11   18.37
   2  -1  -4 1791.52   15.97
   2  -1  -4 1780.53   21.37
   2  -1  -3   76.58    3.45
   2  -1  -3   75.18    1.81
   2  -1  -3   84.54    1.97
   2  -1  -3   82.98    1.58
   2  -1  -3   79.11    3.56
   2  -1  -3   75.59    1.79
   2  -1  -3   76.25    1.72
   2  -1  -3   80.10    1.79
   2  -1  -3   76.10    1.64
   2  -1  -3   80.03    1.72
  -2  -1   3   79.73    2.41
   2  -1  -3   80.53    1.91
   2  -1  -2  232.06    3.34
   2  -1  -2  238.43    3.56
   2  -1  -2  224.55    3.34
   2  -1  -2  220.20    5.99
   2  -1  -2  240.26    3.10
   2  -1  -2  242.59    3.54
   2  -1  -2  222.81    3.17
   2  -1  -2  231.77    3.33
   2  -1  -2  226.14    3.38
   2  -1  -2  228.79    5.63
  -2  -1   2  239.79    4.11
   2  -1  -1  391.65    4.69
   2  -1  -1  361.75    4.42
   2  -1  -1  380.58    4.82
   2  -1  -1  379.86    4.68
   2  -1  -1  393.67    4.75
   2  -1  -1  388.12    4.37
   2  -1  -1  367.26    4.62
   2  -1  -1  337.16    7.04
   2  -1  -1  349.99    7.67
   2  -1  -1  364.98    4.57
   2  -1   0 1302.15   11.76
   2  -1   0 1284.13   11.86
   2  -1   0 1295.08   11.44
   2  -1   0 1256.01   11.58
   2  -1   0 1306.95   11.92
   2  -1   0 1282.71   11.90
   2  -1   0 1291.15   12.00
   2  -1   0 1274.44   11.74
   2  -1   0 1263.01   15.97
   2  -1   0 1270.06   16.57
   2  -1   0 1258.43   11.66
   2  -1   1  159.24    4.77
   2  -1   1  160.74    2.76
   2  -1   1  156.64    2.54
   2  -1   1  167.68    2.75
   2  -1   1  148.14    4.18
   2  -1   1  161.22    2.63
   2  -1   1  159.89    4.98
   2  -1   1  164.73    2.81
   2  -1   1  164.20    2.76
   2  -1   1  150.04    2.30
   2  -1   2  264.95    5.85
   2  -1   2  296.66    4.25
   2  -1   2  285.83    6.73
   2  -1   2  289.34    3.79
   2  -1   2  281.99    3.85
   2  -1   2  292.42    3.95
   2  -1   2  287.87    3.79
   2  -1   2  299.23    4.13
   2  -1   2  287.21    3.92
   2  -1   2  276.42    3.93
   2  -1   2  273.45    6.54
   2  -1   3   74.27    3.01
   2  -1   3   79.07    1.99
   2  -1   3   77.39    1.73
   2  -1   3   80.62    3.46
   2  -1   3   78.10    1.81
   2  -1   3   82.60    1.87
   2  -1   3   76.37    1.78
   2  -1   3   78.46    1.96
   2  -1   3   82.02    1.93
   2  -1   3   76.16    2.94
   2  -1   3   78.31    3.41
   2  -1   3   77.86    1.90
   2  -1   3   80.51    1.88
   2  -1   4 1528.83   14.18
   2  -1   5   91.91    3.89
   2  -1   5   98.87    2.13
   2  -1   5   97.58    2.13
   2  -1   5   96.45    2.09
   2  -1   5   99.42    2.24
   2  -1   5   94.91    3.63
   2  -1   5   96.50    3.66
   2  -1   5   94.31    2.29
   2  -1   5   93.77    2.15
   2  -1   5   96.24    2.27
   2  -1   6 2160.15   19.19
   2  -1   6 2103.95   24.10
   2  -1   6 2119.48   18.88
   2  -1   6 2189.10   18.89
   2  -1   7   48.46    1.60
   2  -1   7   47.09    1.66
   2  -1   7   45.60    2.91
   2  -1   7   52.40    1.55
   2  -1   7   43.38    3.16
   2  -1   7   47.98    1.68
   2  -1   7   49.34    2.93
   2  -1   7   48.16    1.62
   2  -1   7   47.12    1.53
   2  -1   8  279.13    7.57
   2  -1   8  282.03    4.44
   2  -1   8  280.09    4.25
   2  -1   8  285.68    4.10
   2  -1   8  274.03    7.67
   2  -1   8  291.01    4.19
   2  -1   8  271.45    4.37
   2  -1   8  288.44    4.62
   2  -1   8  283.38    4.38
   2  -1   8  277.05    4.55
   2  -1   9  112.43    2.56
   2  -1   9  113.64    2.43
   2  -1   9  109.67    2.77
   2  -1   9  110.35    2.65
   2  -1   9  112.57    2.68
   2  -1   9  116.82    2.87
   2  -1   9  112.45    4.97
   2  -1   9  113.09    2.70
   2  -1  10  234.96    7.70
   2  -1  10  229.73    4.20
   2  -1  10  246.27    3.90
   2  -1  10  233.95    4.01
   2  -1  10  235.10    3.79
   2  -1  10  223.48    7.49
   2  -1  10  220.35    4.09
   2  -1  10  232.12    4.34
   2  -1  10  241.57    4.39
   2  -1  10  225.76    4.13
   2  -1  11  114.59    2.96
   2  -1  11  119.37    2.84
   2  -1  11  116.35    2.56
   2  -1  11  115.69    2.90
   2  -1  11  127.36    3.19
   2  -1  11  117.67    2.99
   2  -1  11  125.99    2.68
  -2  -1 -11  118.58    2.49
   2  -1  11  120.31    3.13
   2  -1  12  280.86    4.77
   2  -1  12  276.48    4.31
   2  -1  12  293.14    4.40
  -2  -1 -12  282.85    4.22
   2  -1  12  273.54    4.94
   2  -1  12  278.93    5.12
   2  -1  12  273.59    4.80
   2  -1  12  258.05    9.06
   2  -1  12  272.83    5.11
   2  -1  13   71.82    4.87
   2  -1  13   74.60    2.62
   2  -1  13   74.31    4.85
   2  -1  13   72.81    2.50
   2  -1  13   75.86    2.58
   2  -1  13   72.93    2.35
   2  -1  13   70.54    2.35
   2  -1  14   13.00    1.15
   2  -1  14   13.47    2.29
   2  -1  14   12.97    2.21
   2  -1  14   13.40    1.15
   2  -1  14   13.76    1.17
   2  -1  14   14.72    1.13
   2  -1  14   13.98    1.10
   2  -1  15   25.29    1.65
   2  -1  15   24.60    3.12
   2  -1  15   24.95    3.12
   2  -1  15   24.28    1.59
   2  -1  15   24.13    1.56
   2  -1  15   25.44    1.48
   2  -1  15   25.16    1.50
   2  -1  16   38.00    3.99
   2  -1  16   45.05    4.19
   2  -1  16   38.96    2.00
   2  -1  16   39.81    1.91
   2  -1  16   43.75    2.01
   2  -1  17    7.46    0.93
   2  -1  17    7.71    1.83
   2  -1  17    7.06    0.90
   2  -1  17    7.33    0.89
   2  -1  17    6.02    1.75
   2  -1  18  476.36   15.15
   2  -1  18  496.67    8.59
   2  -1  18  489.60   14.70
   2  -1  18  527.08    8.29
   2  -1  18  514.02    8.28
   2  -1  18  489.31    7.74
   2  -1  18  502.82    7.95
   2  -1  19  115.29    7.03
   2  -1  19  110.95    7.28
   2  -1  19  113.96    3.83
   2  -1  20   44.00    2.15
   2  -1  20   37.48    2.35
   2  -1  20   43.71    2.20
   2  -1  20   42.74    2.33
   2  -1  20   44.19    2.19
   2  -1  20   44.34    2.30
   2  -1  21  125.90    3.65
   2  -1  21  121.32    3.91
   2  -1  21  122.99    4.21
   2  -1  21  128.99    3.78
   2  -1  21  120.43    3.77
   2  -1  21  129.12    3.69
   2  -1  22   42.28    2.04
   2  -1  22   38.65    4.09
   2  -1  22   37.09    4.18
   2  -1  22   41.59    2.24
   2  -1  22   38.05    2.32
   2  -1  22   39.40    2.03
   2  -1  22   40.02    2.10
   2  -1  22   45.44    2.10
   2  -1  23   30.18    1.69
   2  -1  23   26.96    3.62
   2  -1  23   28.11    1.78
   2  -1  23   25.65    3.21
   2  -1  23   30.25    1.67
   2  -1  23   27.03    1.69
   2  -1  23   28.01    1.64
   2  -1  23   28.62    1.94
   2  -1  24   71.33    2.88
   2  -1  24   77.38    2.50
   2  -1  24   77.23    2.58
   2  -1  24   75.96    2.81
  -2  -1 -24   81.50    2.70
   2  -1  24   75.68    2.50
   2  -1  25   62.12    2.17
   2  -1  25   54.81    2.40
  -2  -1 -25   63.05    2.25
   2  -1  25   58.62    2.16
  -2  -1 -26   17.69    1.30
   2  -1  26   17.28    1.06
   2  -1  26   18.03    1.11
  -2  -1 -26   19.18    1.14
   2  -1  26   15.28    1.21
  -2  -1 -26   18.10    1.15
   2  -1  26   16.51    1.15
  -2  -1 -27   10.02    0.91
  -2  -1 -27   10.31    0.79
  -2  -1 -27   11.49    0.83
  -2   0  28   29.64    1.24
   2   0 -28   31.99    1.44
  -2   0  28   32.35    1.41
   2   0 -28   31.85    1.43
  -2   0  27   30.77    1.21
  -2   0  27   30.71    1.47
   2   0 -27   32.68    1.58
  -2   0  27   29.03    1.31
   2   0 -27   32.62    1.55
  -2   0  26    6.23    0.65
  -2   0  26    6.42    0.77
   2   0 -26    5.29    0.73
   2   0 -26    5.74    0.76
  -2   0  26    6.05    0.68
  -2   0  25   23.31    1.29
   2   0 -25   27.05    3.24
  -2   0  25   22.01    1.36
   2   0 -25   25.13    1.57
  -2   0  25   24.67    1.26
  -2   0  25   22.18    2.67
   2   0 -25   26.54    1.56
   2   0 -25   24.58    3.15
  -2   0  24  110.32    3.55
   2   0 -24  117.24    3.54
  -2   0  24  119.76    3.28
   2   0 -24  116.29    6.92
  -2   0  24  118.21    2.87
  -2   0  24  115.18    5.66
   2   0 -24  107.44    3.13
   2   0 -24  101.33    3.33
  -2   0  24  109.94    6.13
  -2   0  23   72.97    3.04
  -2   0  23   76.95    2.62
   2   0 -23   70.11    2.81
   2   0 -23   72.64    5.65
  -2   0  23   76.54    2.35
  -2   0  23   75.95    4.71
   2   0 -23   66.55    2.54
  -2   0  23   74.03    5.08
   2   0 -23   70.54    2.83
   2   0 -22  436.30    7.80
  -2   0  22  424.51    7.98
  -2   0  22  476.83    7.28
   2   0 -22  446.71    7.78
   2   0 -22  464.73   14.66
  -2   0  22  463.42    6.48
  -2   0  22  448.05   11.61
   2   0 -22  434.35    7.25
  -2   0  22  476.27   13.35
  -2   0  21    9.13    1.16
   2   0 -21   11.56    1.18
   2   0 -21   11.53    1.22
   2   0 -21   11.43    1.11
   2   0 -21   11.58    1.22
  -2   0  21   12.04    1.95
   2   0 -21   12.52    1.25
   2   0 -21   11.46    2.37
  -2   0  20    3.67    1.19
   2   0 -20    5.45    0.93
   2   0 -20    5.98    2.00
   2   0 -19   16.75    1.39
   2   0 -19   16.97    1.45
   2   0 -19   15.39    1.28
   2   0 -19   16.45    1.43
  -2   0  19   18.39    2.28
   2   0 -19   19.02    1.49
   2   0 -19   19.95    3.08
   2   0 -18   47.45    2.25
   2   0 -18   46.23    2.29
   2   0 -18   43.89    2.10
   2   0 -18   45.98    2.27
   2   0 -18   46.22    4.47
  -2   0  18   48.54    3.48
   2   0 -17    9.08    1.04
   2   0 -17    9.18    1.98
   2   0 -17    8.89    1.05
  -2   0  17    8.99    1.65
   2   0 -17    9.16    1.08
   2   0 -17    8.77    1.00
   2   0 -16 1058.33   12.99
   2   0 -16 1047.47   21.31
  -2   0  16 1070.44   17.46
   2   0 -16 1081.82   12.91
   2   0 -16 1087.24   13.06
   2   0 -16 1096.28   12.82
   2   0 -15   66.69    2.55
   2   0 -15   66.97    4.89
   2   0 -15   69.60    2.60
   2   0 -15   67.95    2.46
   2   0 -15   69.51    2.53
  -2   0  15   73.20    4.02
   2   0 -15   63.66    1.90
   2   0 -14   21.26    1.42
   2   0 -14   21.07    2.67
   2   0 -14   20.93    1.30
   2   0 -14   19.14    1.31
   2   0 -14   20.15    1.05
   2   0 -14   19.96    1.30
  -2   0  14   23.28    2.27
   2   0 -14   20.81    1.08
   2   0 -13    2.28    0.52
   2   0 -13    2.17    1.18
   2   0 -13    2.09    0.57
   2   0 -13    2.30    0.50
   2   0 -13    2.52    0.54
   2   0 -13    2.39    0.43
   2   0 -13    2.19    0.45
   2   0 -12  774.81    9.41
   2   0 -12  750.05    8.12
   2   0 -12  743.45    9.33
   2   0 -12  752.69    8.84
   2   0 -12  750.67    9.14
   2   0 -12  747.38    8.21
   2   0 -11  800.85    8.55
   2   0 -11  792.11    9.63
   2   0 -11  836.63    9.18
   2   0 -11  827.56    9.52
  -2   0  11  845.68   13.89
   2   0 -11  866.65    9.33
   2   0 -11  845.82    9.74
   2   0 -10    0.92    0.34
   2   0 -10    5.06    0.63
   2   0 -10    5.49    1.30
   2   0 -10    1.03    0.30
   2   0 -10    0.61    0.31
  -2   0  10    1.56    0.93
   2   0 -10    0.64    0.27
   2   0 -10    1.05    0.39
   2   0  -9 2231.74   20.01
   2   0  -9 2345.66   28.15
   2   0  -9 2182.73   19.86
   2   0  -9 2268.69   19.56
   2   0  -9 2230.69   19.16
   2   0  -9 2207.52   19.26
   2   0  -9 2120.52   20.02
   2   0  -8  295.57    4.56
   2   0  -8  296.27    4.45
   2   0  -8  308.42    4.14
   2   0  -8  297.80    4.45
   2   0  -8  313.16    4.30
   2   0  -8  302.39    4.11
   2   0  -8  307.61    4.58
   2   0  -8  321.85    8.47
   2   0  -7   35.82    1.29
   2   0  -7   35.67    1.18
   2   0  -7   35.35    1.37
   2   0  -7   36.29    1.24
   2   0  -7   35.82    1.36
   2   0  -7   37.79    2.72
   2   0  -7   33.88    1.33
   2   0  -6  589.32    6.27
   2   0  -6  584.49   10.92
   2   0  -6  561.48    6.43
   2   0  -6  544.78    6.50
   2   0  -6  553.12    6.35
   2   0  -6  548.95    6.05
   2   0  -6  574.63    6.02
   2   0  -6  567.41    6.60
   2   0  -6  569.14    6.25
   2   0  -6  555.48    5.84
   2   0  -6  578.56   10.85
   2   0  -6  567.82    6.57
   2   0  -5    4.34    0.46
   2   0  -5    5.52    1.11
   2   0  -5    3.98    0.42
   2   0  -5    4.79    0.52
   2   0  -5    4.07    0.41
   2   0  -5    4.67    0.49
   2   0  -5    4.19    0.44
   2   0  -5    4.78    0.44
   2   0  -5    4.76    0.43
   2   0  -5    4.08    0.44
   2   0  -5    3.37    0.91
   2   0  -5    4.73    0.53
   2   0  -4  277.84    6.79
   2   0  -4  276.85    3.87
   2   0  -4  286.36    3.62
   2   0  -4  278.71    3.65
   2   0  -4  264.33    3.71
   2   0  -4  258.92    3.56
   2   0  -4  263.48    3.81
   2   0  -4  273.99    3.50
   2   0  -4  262.43    3.51
   2   0  -4  273.79    3.80
   2   0  -4  275.06    6.89
   2   0  -4  279.81    3.61
   2   0  -4  260.09    3.52
   2   0  -3  130.21    2.23
   2   0  -3  132.59    4.25
   2   0  -3  136.82    2.35
   2   0  -3  127.54    2.23
   2   0  -3  129.17    2.24
   2   0  -3  124.54    2.16
   2   0  -3  125.87    2.17
   2   0  -3  132.87    2.21
   2   0  -3  132.89    4.53
   2   0  -3  126.50    2.40
   2   0  -3  132.61    2.27
   2   0  -3  127.83    4.53
   2   0  -3  129.70    2.39
   2   0  -3  128.62    2.38
   2   0  -2    8.19    0.54
   2   0  -2    8.13    0.57
   2   0  -2    8.38    1.13
   2   0  -2    8.21    0.55
   2   0  -2    8.53    0.58
   2   0  -2    9.90    1.33
   2   0  -2    8.79    0.63
   2   0  -2    7.78    0.58
   2   0  -1   12.12    0.66
   2   0  -1   12.68    0.68
   2   0  -1   12.03    0.67
   2   0  -1   12.58    0.66
   2   0  -1   12.67    0.68
   2   0  -1   13.55    1.49
   2   0  -1   12.62    0.72
   2   0  -1   13.25    0.72
   2   0   0  181.73    2.78
   2   0   0  184.34    2.70
   2   0   0  169.74    2.70
   2   0   0  178.38    4.99
   2   0   0  180.10    2.77
   2   0   0  185.52    5.29
   2   0   0  181.52    2.85
   2   0   0  180.83    2.85
   2   0   1  142.97    2.49
   2   0   1  143.37    2.48
   2   0   1  138.72    2.39
   2   0   1  148.92    4.58
   2   0   1  136.30    2.37
   2   0   1  140.90    2.32
   2   0   1  140.26    2.36
   2   0   1  140.05    2.42
   2   0   1  141.52    4.58
   2   0   2  751.18    7.48
   2   0   2  749.96    7.55
   2   0   2  786.08   12.00
   2   0   2  749.25    7.66
   2   0   2  756.05    7.60
   2   0   2  771.28    7.82
   2   0   2  765.55    7.73
   2   0   2  749.87    7.41
   2   0   2  723.11    7.53
   2   0   2  714.41    7.25
   2   0   2  746.92    7.55
   2   0   3   27.23    0.95
   2   0   3   27.10    1.00
   2   0   3   27.11    2.02
   2   0   3   23.68    0.98
   2   0   3   26.41    1.05
   2   0   3   24.23    0.94
   2   0   3   25.09    0.93
   2   0   3   25.51    0.92
   2   0   3   28.85    0.93
   2   0   4  132.53    2.21
   2   0   4  109.50    2.03
   2   0   4  131.22    2.33
   2   0   4  129.92    4.45
   2   0   4  126.44    2.26
   2   0   4  125.07    2.37
   2   0   4  122.69    2.30
   2   0   4  126.25    2.33
   2   0   4  120.81    4.25
   2   0   4  130.93    2.48
   2   0   4  121.68    2.35
   2   0   4  118.75    2.47
   2   0   4  120.53    2.17
   2   0   5  526.88    5.61
   2   0   5  512.44    5.59
   2   0   5  507.87    5.83
   2   0   5  483.89    5.68
   2   0   5  495.20    5.70
   2   0   5  473.19    5.60
   2   0   5  461.23    5.07
   2   0   5  500.44    5.70
   2   0   5  507.88    5.50
   2   0   5  523.74    6.02
   2   0   5  472.98    5.58
   2   0   6  255.70    6.67
   2   0   6  276.78    3.76
   2   0   6  252.53    3.69
   2   0   6  251.22    3.66
   2   0   6  255.18    3.72
   2   0   6  255.96    3.73
   2   0   6  229.34    3.89
   2   0   6  254.94    3.79
   2   0   6  277.84    3.98
   2   0   6  250.52    3.77
   2   0   6  262.50    3.93
   2   0   6  255.53    4.01
   2   0   6  233.90    6.95
   2   0   6  254.74    3.50
   2   0   7  430.74    5.34
   2   0   7  427.08    5.24
   2   0   7  421.87    5.32
   2   0   7  434.94    5.42
   2   0   7  434.86    5.49
   2   0   7  450.84    5.58
   2   0   7  432.51    5.47
   2   0   7  413.15    5.63
   2   0   7  416.48    5.00
   2   0   7  464.11    5.79
   2   0   8  610.04    7.41
   2   0   8  590.50    6.91
   2   0   8  573.95    6.75
   2   0   8  598.66    6.78
   2   0   8  586.23    6.65
   2   0   8  575.32    6.93
   2   0   8  619.64    7.05
   2   0   8  595.47    6.98
   2   0   8  607.52   11.59
   2   0   8  561.84   11.78
   2   0   8  573.13    7.17
   2   0   9 1341.80   13.39
   2   0   9 1317.87   12.83
   2   0   9 1279.82   12.57
   2   0   9 1277.22   12.48
   2   0   9 1329.85   12.37
   2   0   9 1285.20   12.83
   2   0   9 1306.80   12.94
   2   0   9 1398.50   12.94
   2   0   9 1342.47   19.33
   2   0   9 1296.36   13.18
   2   0   9 1237.76   12.02
   2   0   9 1186.86   19.02
   2   0  10   -0.04    0.41
   2   0  10    0.13    0.31
   2   0  10    0.17    0.33
   2   0  10    1.28    0.36
   2   0  10    1.64    0.36
   2   0  10    0.22    0.31
   2   0  10    0.43    0.39
   2   0  10    0.62    0.29
   2   0  10   -0.29    0.73
   2   0  10   -0.16    0.93
   2   0  10    0.08    0.33
   2   0  11  198.96    3.72
   2   0  11  200.51    4.07
   2   0  11  194.79    3.84
   2   0  11  194.11    3.54
   2   0  11  202.07    4.23
   2   0  11  209.92    7.43
   2   0  11  204.35    3.92
   2   0  11  196.95    3.82
   2   0  12   72.60    2.31
   2   0  12   70.51    2.27
   2   0  12   71.86    2.10
   2   0  12   70.95    2.22
   2   0  12   72.58    2.36
   2   0  12   72.06    2.54
   2   0  13   49.35    2.18
   2   0  13   48.07    1.76
   2   0  13   46.51    1.93
   2   0  13   52.03    1.93
   2   0  13   46.17    1.86
   2   0  13   47.95    3.86
   2   0  13   47.78    2.00
   2   0  13   48.46    1.96
   2   0  14   95.87    2.87
   2   0  14  100.35    2.87
   2   0  14   99.87    3.26
   2   0  14   98.01    2.60
   2   0  14  107.57    2.87
   2   0  14   99.06    5.76
   2   0  14   97.87    2.98
   2   0  15  358.43    6.14
   2   0  15  376.28    6.17
   2   0  15  369.47    6.93
   2   0  15  370.11    5.70
   2   0  15  370.95   11.83
   2   0  15  366.25    6.44
   2   0  16    0.75    0.40
   2   0  16    0.53    0.47
   2   0  16   -0.22    0.48
   2   0  16   -0.08    0.42
   2   0  16    0.47    0.34
   2   0  16    1.68    1.11
   2   0  16    0.67    0.36
   2   0  17  258.34    4.68
   2   0  17  275.94    5.13
   2   0  17  249.28    5.21
   2   0  17  260.81    5.58
   2   0  17  257.24   10.37
   2   0  17  260.67    5.26
   2   0  18    9.97    1.05
   2   0  18    9.39    0.95
   2   0  18    9.38    1.23
   2   0  18   11.49    1.08
   2   0  18    9.22    1.11
   2   0  18    9.58    2.21
   2   0  18   11.70    1.21
   2   0  18    8.17    2.00
   2   0  19  142.79    8.13
   2   0  19  146.20    4.36
   2   0  19  145.22    3.69
   2   0  19  144.48    7.99
   2   0  19  141.23    4.51
   2   0  20   21.35    3.30
   2   0  20   25.70    1.83
   2   0  20   25.14    1.91
   2   0  20   18.93    2.94
   2   0  21  135.27    3.82
   2   0  21  135.73    4.01
   2   0  21  130.78    3.74
   2   0  21  141.19    8.19
   2   0  21  130.34    4.12
   2   0  21  133.93    4.39
   2   0  21  131.78    7.66
   2   0  22    3.92    0.71
   2   0  22    3.83    0.89
   2   0  22    2.64    0.62
   2   0  22    4.00    0.84
   2   0  22    3.14    0.74
  -2   0 -23    9.97    0.97
   2   0  23    8.63    0.96
  -2   0 -23    9.12    1.14
   2   0  23    7.95    1.08
   2   0  23    7.82    1.01
   2   0  23    8.83    0.96
  -2   0 -23   10.01    1.06
   2   0  23    8.34    1.06
   2   0  23    7.06    1.79
  -2   0 -24   37.11    1.75
   2   0  24   34.08    1.72
   2   0  24   35.38    1.78
  -2   0 -24   33.55    2.03
   2   0  24   30.46    3.50
   2   0  24   35.56    1.88
   2   0  24   28.77    1.79
   2   0  24   32.09    1.96
   2   0  24   28.23    3.56
   2   0  24   35.56    1.97
  -2   0 -24   35.60    1.86
   2   0  25    3.79    0.64
  -2   0 -25    3.50    0.70
  -2   0 -25    3.15    0.58
   2   0  25    1.82    0.47
   2   0  25    3.44    0.72
   2   0  25    2.98    0.62
   2   0  25    2.80    0.57
  -2   0 -25    3.30    0.52
  -2   0 -26   18.22    1.35
   2   0  26   18.36    1.16
  -2   0 -26   17.39    1.17
   2   0  26   14.75    1.21
   2   0  26   16.23    1.07
  -2   0 -26   17.85    1.08
   2   0  27    1.71    0.52
   2   0  27    2.19    0.50
   2   0  27    1.67    0.41
  -2   0 -27    2.18    0.48
   2   0  27    2.08    0.44
  -2   0 -27    2.42    0.50
  -2   0 -28    2.09    0.43
  -2   1  28   54.05    1.57
   2   1 -28   55.45    1.73
   2   1 -27   27.41    1.33
   2   1 -27   22.86    1.37
  -2   1  27   25.20    1.15
   2   1 -27   26.28    1.32
  -2   1  27   27.13    1.33
  -2   1  26   31.89    1.54
   2   1 -26   33.85    1.62
   2   1 -26   30.70    1.57
   2   1 -26   35.02    1.61
  -2   1  26   32.21    1.40
   2   1 -25  231.66    4.73
  -2   1  25  232.43    4.54
  -2   1  25  244.61    4.27
   2   1 -25  225.82    4.77
   2   1 -25  236.55    4.67
   2   1 -24   43.29    2.00
   2   1 -24   43.98    4.25
   2   1 -24   42.63    2.06
  -2   1  24   37.65    3.50
  -2   1  24   43.45    1.55
  -2   1  24   44.69    1.77
   2   1 -24   43.01    4.00
   2   1 -24   41.39    2.01
  -2   1  24   41.97    1.88
  -2   1  23   97.55    2.47
  -2   1  23   94.37    4.75
  -2   1  23   87.31    5.45
  -2   1  23   98.02    2.94
   2   1 -23   95.85    3.17
   2   1 -23  100.35    6.34
   2   1 -23   95.17    3.21
   2   1 -22   65.96    2.73
  -2   1  22   65.85    4.82
  -2   1  22   63.92    4.04
  -2   1  22   64.37    2.03
  -2   1  22   69.71    2.49
   2   1 -22   60.80    2.59
   2   1 -22   66.89    5.30
  -2   1  21   43.48    3.31
   2   1 -21   39.74    2.13
   2   1 -21   37.66    2.11
   2   1 -21   38.91    2.28
  -2   1  20   62.37    3.95
   2   1 -20   56.76    2.55
   2   1 -20   56.30    4.96
  -2   1  19  502.56   11.51
   2   1 -19  492.33    8.11
   2   1 -19  506.25   14.94
   2   1 -19  480.41    8.25
   2   1 -19  500.06    8.71
  -2   1  18  223.99    7.41
   2   1 -18  238.06    9.95
   2   1 -18  232.57    5.33
   2   1 -18  235.11    5.58
  -2   1  17    8.65    1.36
   2   1 -17    8.76    1.99
   2   1 -17    9.24    1.05
   2   1 -17    7.81    1.00
  -2   1  16  686.20   13.38
   2   1 -16  662.16    9.38
   2   1 -16  678.48   16.56
   2   1 -16  668.95    9.52
   2   1 -16  637.98    9.61
   2   1 -15  119.79    3.47
   2   1 -15  124.06    3.63
  -2   1  15  129.99    5.42
   2   1 -15  127.53    3.51
   2   1 -15  126.42    6.68
   2   1 -15  122.39    3.49
  -2   1  15  116.10    3.36
   2   1 -14   26.95    1.62
   2   1 -14   25.10    1.53
  -2   1  14   23.83    2.38
   2   1 -14   26.77    1.56
  -2   1  14   25.16    1.51
   2   1 -14   26.39    1.54
   2   1 -14   27.03    3.00
   2   1 -13  450.12    6.72
   2   1 -13  448.96   12.08
   2   1 -13  416.79    5.49
   2   1 -13  446.56    6.84
   2   1 -13  443.54    6.92
   2   1 -13  423.85    6.70
  -2   1  13  425.94    6.49
   2   1 -12  106.81    2.89
   2   1 -12   96.47    2.16
  -2   1  12   94.91    2.63
   2   1 -12  102.68    2.88
   2   1 -12  101.63    2.90
   2   1 -12  103.30    2.94
   2   1 -12  100.15    2.87
   2   1 -11 1002.10   11.16
   2   1 -11  970.43   11.00
   2   1 -11 1019.02   10.97
   2   1 -11  960.00    9.75
   2   1 -11 1016.02   11.14
   2   1 -11  962.25    9.77
  -2   1  11  915.17   10.30
   2   1 -11  989.94   11.09
   2   1 -10   85.80    2.03
   2   1 -10   80.44    2.41
   2   1 -10   83.03    2.39
   2   1 -10   88.75    2.44
   2   1 -10   90.22    4.80
   2   1 -10   84.20    2.40
   2   1 -10   88.89    2.09
   2   1 -10   85.45    2.45
   2   1 -10   89.11    2.51
   2   1  -9   91.20    2.06
   2   1  -9   88.66    2.40
   2   1  -9   91.84    2.39
   2   1  -9   91.98    4.58
   2   1  -9   87.73    2.35
   2   1  -9   96.40    2.18
   2   1  -9   97.99    2.14
   2   1  -9   92.72    2.46
   2   1  -9   90.80    2.48
   2   1  -8  904.19    8.93
   2   1  -8  846.84    9.52
   2   1  -8  884.15    9.47
   2   1  -8  915.44   15.13
   2   1  -8  859.62    9.46
   2   1  -8  872.34    9.03
   2   1  -8  894.89    8.83
   2   1  -8  903.52    9.65
   2   1  -8  875.58    9.70
   2   1  -7 1565.19   14.80
   2   1  -7 1533.50   13.80
   2   1  -7 1571.61   13.94
   2   1  -7 1500.25   14.52
   2   1  -7 1587.42   20.72
   2   1  -7 1512.24   14.40
   2   1  -7 1534.31   14.57
   2   1  -7 1505.50   14.10
   2   1  -7 1556.64   14.62
   2   1  -7 1578.50   14.32
   2   1  -7 1580.76   20.85
   2   1  -6 1605.65   15.01
   2   1  -6 1568.18   13.94
   2   1  -6 1544.90   14.34
   2   1  -6 1574.77   14.11
   2   1  -6 1555.63   14.68
   2   1  -6 1523.87   20.18
   2   1  -6 1615.81   14.61
   2   1  -6 1557.63   14.65
   2   1  -6 1599.49   14.75
   2   1  -6 1628.47   20.82
   2   1  -6 1613.48   14.47
   2   1  -5 1093.53   10.72
   2   1  -5 1069.75   10.94
   2   1  -5 1083.62   11.03
   2   1  -5 1054.53   10.04
   2   1  -5 1098.49   10.58
   2   1  -5 1068.17   10.48
   2   1  -5 1084.54   15.84
   2   1  -5 1089.62   10.06
   2   1  -5 1078.38   10.24
   2   1  -5 1052.32   10.67
   2   1  -5 1092.56   15.61
   2   1  -5 1110.98   10.66
   2   1  -5 1088.09   10.78
   2   1  -5 1131.89   10.08
   2   1  -4 1798.78   15.61
   2   1  -4 1784.50   16.12
   2   1  -4 1826.14   16.73
   2   1  -4 1816.38   16.11
   2   1  -4 1780.71   21.88
   2   1  -4 1775.45   15.77
   2   1  -4 1885.45   15.76
   2   1  -4 1864.58   15.65
   2   1  -4 1829.66   15.65
   2   1  -4 1833.09   21.76
   2   1  -4 1794.98   16.16
   2   1  -4 1875.78   16.43
   2   1  -4 1857.87   16.28
   2   1  -3   78.69    2.06
   2   1  -3   76.53    1.85
   2   1  -3   83.21    1.88
   2   1  -3   83.52    2.15
   2   1  -3   77.04    1.62
   2   1  -3   82.07    1.68
   2   1  -3   79.08    1.73
   2   1  -3   81.01    1.68
   2   1  -3   80.29    1.87
   2   1  -3   83.76    2.00
   2   1  -3   79.56    1.85
   2   1  -3   81.44    3.63
   2   1  -2  228.28    3.82
   2   1  -2  220.19    3.42
   2   1  -2  239.81    5.79
   2   1  -2  234.33    3.38
   2   1  -2  249.91    3.88
   2   1  -2  242.34    3.65
   2   1  -2  238.93    3.22
   2   1  -2  228.13    3.07
   2   1  -2  226.74    3.15
   2   1  -2  237.85    3.24
   2   1  -2  235.04    3.43
   2   1  -2  229.60    2.94
   2   1  -2  231.50    3.39
   2   1  -2  223.26    6.05
   2   1  -1  365.35    7.79
   2   1  -1  370.63    4.61
   2   1  -1  378.00    4.92
   2   1  -1  399.88    5.13
   2   1  -1  384.29    7.52
   2   1  -1  367.26    4.74
   2   1  -1  387.54    4.50
   2   1  -1  370.01    4.22
   2   1  -1  374.85    4.36
   2   1  -1  375.61    4.51
   2   1  -1  387.34    4.55
   2   1  -1  361.04    9.73
   2   1  -1  372.56    4.51
   2   1  -1  396.35    4.72
   2   1   0 1301.00   16.79
   2   1   0 1275.22   11.92
   2   1   0 1339.36   12.32
   2   1   0 1255.96   11.22
   2   1   0 1277.14   11.53
   2   1   0 1295.59   11.78
   2   1   0 1283.77   11.79
   2   1   0 1272.50   18.58
   2   1   0 1231.64   11.95
   2   1   0 1287.40   16.25
   2   1   0 1426.03   12.62
   2   1   0 1287.23   12.56
   2   1   0 1371.17   11.86
   2   1   0 1270.63   11.97
   2   1   1  172.14    2.66
   2   1   1  184.42    2.85
   2   1   1  183.68    2.90
   2   1   1  176.88    3.13
   2   1   1  175.19    2.87
   2   1   1  194.02    2.99
   2   1   1  186.62    2.91
   2   1   1  176.92    5.36
   2   1   1  182.37    3.10
   2   1   1  178.51    3.07
   2   1   1  160.91    4.99
   2   1   1  187.48    2.94
   2   1   1  171.03    3.19
   2   1   1  172.49    3.24
   2   1   1  215.51    3.33
   2   1   1  165.01    5.41
   2   1   2  334.36    4.75
   2   1   2  356.41    4.50
   2   1   2  357.08    4.42
   2   1   2  330.23    4.42
   2   1   2  346.29    4.51
   2   1   2  391.62    4.61
   2   1   2  393.60    8.20
   2   1   2  376.95    4.86
   2   1   2  364.42    4.76
   2   1   2  326.97    7.39
   2   1   2  327.45    4.77
   2   1   2  360.99    5.02
   2   1   2  334.94    7.74
   2   1   2  389.23    4.83
   2   1   2  383.44    5.03
   2   1   3  108.90    2.30
   2   1   3  112.64    2.37
   2   1   3  108.56    2.18
   2   1   3  101.78    2.09
   2   1   3  106.82    2.19
   2   1   3  116.59    2.15
   2   1   3  125.67    4.36
   2   1   3  121.36    2.21
   2   1   3  118.62    2.35
   2   1   3  102.01    3.93
   2   1   3  118.34    2.33
   2   1   3  103.56    2.31
   2   1   3  116.57    2.45
   2   1   3  112.34    2.41
   2   1   3  106.04    2.10
   2   1   3  124.58    1.94
   2   1   4 1969.39   17.51
   2   1   4 1912.95   17.26
   2   1   5  136.15    2.73
   2   1   5  143.21    2.70
   2   1   5  136.84    2.42
   2   1   5  126.92    2.42
   2   1   5  123.84    1.95
   2   1   5  125.17    2.38
   2   1   5  132.82    2.51
   2   1   5  124.13    2.48
   2   1   5  133.08    2.66
   2   1   5  126.99    4.45
   2   1   5  127.38    2.67
   2   1   5  138.88    2.73
   2   1   6 2430.98   21.90
   2   1   6 2626.17   21.93
   2   1   6 2424.03   22.28
   2   1   6 2618.06   22.58
   2   1   6 2442.81   22.09
   2   1   6 2733.11   23.12
   2   1   6 2368.57   22.41
   2   1   7   53.15    1.77
   2   1   7   57.30    1.66
   2   1   7   57.07    3.60
   2   1   7   56.48    1.81
   2   1   7   52.60    1.70
   2   1   7   57.05    1.77
   2   1   7   46.41    1.57
   2   1   7   57.24    3.23
   2   1   7   65.02    2.07
   2   1   7   67.80    2.09
   2   1   7   56.73    1.70
   2   1   8  284.37    4.70
   2   1   8  286.90    4.64
   2   1   8  297.19    4.62
   2   1   8  313.89    4.47
   2   1   8  284.60    4.44
   2   1   8  316.23    4.57
   2   1   9  114.44    2.84
   2   1   9  121.21    2.61
   2   1   9  110.67    2.75
   2   1   9  114.66    2.72
   2   1   9  112.23    2.63
   2   1   9  126.02    3.36
   2   1   9  134.94    3.27
   2   1   9  120.03    2.75
   2   1  10  230.57    4.37
   2   1  10  236.06    3.97
   2   1  10  224.05    4.23
   2   1  10  228.89    4.13
   2   1  10  227.36    4.05
   2   1  10  235.28    3.76
   2   1  10  234.03    7.54
   2   1  10  233.84    4.13
   2   1  11  123.74    3.19
   2   1  11  124.06    2.83
   2   1  11  118.51    3.07
   2   1  11  116.31    2.93
   2   1  11  121.84    2.59
   2   1  11  116.01    2.85
   2   1  11  127.88    3.36
   2   1  11  118.50    2.93
   2   1  11  127.03    2.72
   2   1  12  280.01    5.20
   2   1  12  273.55    4.61
   2   1  12  249.57    8.79
   2   1  12  264.74    4.99
   2   1  12  269.72    4.85
   2   1  12  255.30    4.61
   2   1  12  283.50    4.28
   2   1  12  274.82    4.82
   2   1  12  280.40    5.37
   2   1  12  293.70    4.49
   2   1  13   73.52    2.63
   2   1  13   75.28    2.34
   2   1  13   66.80    4.69
   2   1  13   77.94    2.64
   2   1  13   75.94    2.49
   2   1  13   75.61    2.05
   2   1  13   75.63    2.41
   2   1  13   74.61    4.78
   2   1  13   76.08    2.47
   2   1  13   74.59    2.75
   2   1  13   78.76    2.19
   2   1  14   15.23    1.11
   2   1  14   14.44    1.21
   2   1  14   13.34    2.26
   2   1  14   12.93    1.09
   2   1  14   13.17    1.05
   2   1  14   13.29    2.19
   2   1  14   14.85    1.16
   2   1  14   17.50    1.32
   2   1  14   13.69    1.24
   2   1  15   24.11    1.68
   2   1  15   23.65    1.51
   2   1  15   26.17    3.15
   2   1  15   25.56    1.63
   2   1  15   24.41    1.41
   2   1  15   25.24    3.09
   2   1  15   25.93    1.57
   2   1  15   25.23    1.45
   2   1  16   44.68    1.99
   2   1  16   40.73    2.23
   2   1  16   38.42    1.91
   2   1  16   42.37    1.87
   2   1  16   43.80    2.07
   2   1  16   41.13    4.12
   2   1  16   40.80    2.13
   2   1  16   42.01    3.99
   2   1  16   45.23    2.11
   2   1  17    6.07    0.82
   2   1  17    7.79    0.89
   2   1  17    8.13    0.94
  -2   1 -17    8.18    1.09
   2   1  17    8.69    2.06
   2   1  17    7.61    0.94
   2   1  17    7.68    1.73
   2   1  18  503.12   14.68
   2   1  18  480.16    7.28
   2   1  18  477.04    7.80
   2   1  18  516.44    8.17
   2   1  18  490.97    7.68
  -2   1 -18  520.20    8.87
   2   1  18  474.51   14.89
   2   1  18  493.65    8.40
   2   1  18  493.25    8.65
   2   1  19  101.10    6.86
   2   1  19  114.89    3.79
   2   1  19  116.32    4.00
   2   1  19  113.33    6.90
   2   1  20   42.91    2.08
  -2   1 -20   44.11    2.46
   2   1  20   41.66    1.87
   2   1  20   39.52    2.17
   2   1  20   39.68    2.07
   2   1  20   36.73    2.34
   2   1  20   41.63    2.37
  -2   1 -20   42.90    2.17
   2   1  20   36.28    4.20
   2   1  20   43.73    2.32
   2   1  21  121.10    3.87
   2   1  21  120.38    3.72
   2   1  21  117.11    3.54
   2   1  21  113.95    4.02
   2   1  21  119.71    4.02
   2   1  21  126.66    3.58
  -2   1 -21  132.63    4.25
  -2   1 -21  129.93    3.74
  -2   1 -22   42.38    2.10
   2   1  22   42.89    4.45
   2   1  22   44.67    2.30
   2   1  22   40.61    2.08
   2   1  22   38.08    1.95
   2   1  22   37.99    2.24
   2   1  22   40.63    2.31
   2   1  22   42.32    2.00
  -2   1 -22   43.07    2.41
   2   1  22   40.19    4.13
  -2   1 -23   29.29    1.69
   2   1  23   26.75    3.46
   2   1  23   29.64    1.83
   2   1  23   29.48    1.73
   2   1  23   27.16    1.61
   2   1  23   26.49    1.84
   2   1  23   27.20    1.82
   2   1  23   29.29    1.65
  -2   1 -23   31.33    2.00
   2   1  23   25.78    3.21
  -2   1 -24   80.61    2.72
   2   1  24   74.44    2.79
   2   1  24   76.13    2.67
   2   1  24   76.74    2.60
   2   1  24   79.01    2.60
  -2   1 -24   78.22    3.05
   2   1  24   73.32    5.13
   2   1  24   68.77    2.75
   2   1  24   71.94    2.86
  -2   1 -25   60.05    2.53
   2   1  25   60.79    2.15
  -2   1 -25   63.23    2.30
   2   1  25   61.09    2.18
  -2   1 -26   16.40    1.24
   2   1  26   18.53    1.11
   2   1  26   18.11    1.10
  -2   1 -26   19.18    1.22
   2   1  26   16.91    1.19
   2   1  26   16.44    1.08
   2   1  27   11.99    0.84
  -2   1 -27   11.07    0.88
   2   2 -27   67.53    2.05
   2   2 -26    5.01    0.68
   2   2 -26    5.56    0.60
  -2   2  26    5.05    0.52
   2   2 -26    4.33    0.66
   2   2 -26    3.68    0.53
  -2   2  25   27.08    1.62
   2   2 -25   27.00    1.48
  -2   2  25   29.20    1.25
  -2   2  25   28.94    1.37
   2   2 -25   29.47    1.36
   2   2 -25   27.08    1.63
   2   2 -25   30.98    1.66
  -2   2  24   77.41    2.16
   2   2 -24   73.00    2.88
   2   2 -24   76.84    2.42
  -2   2  24   79.22    2.41
   2   2 -24   78.04    2.45
   2   2 -24   72.07    2.69
   2   2 -24   77.79    2.78
  -2   2  23  101.84    2.62
  -2   2  23   99.61    2.78
   2   2 -23  100.14    2.95
   2   2 -23   96.42    3.50
   2   2 -23  102.42    2.93
   2   2 -23  100.32    3.39
   2   2 -23  100.94    3.32
  -2   2  22   69.05    2.18
   2   2 -22   66.41    2.85
  -2   2  22   60.83    4.36
   2   2 -22   65.61    2.97
   2   2 -22   72.06    5.12
   2   2 -22   68.06    2.50
  -2   2  22   69.06    2.35
   2   2 -22   63.13    4.98
   2   2 -22   70.11    2.50
   2   2 -22   66.97    2.81
   2   2 -21  106.82    3.69
  -2   2  21  106.44    5.88
   2   2 -21  116.92    6.65
  -2   2  21  112.05    3.05
   2   2 -21  108.31    3.30
   2   2 -21  106.65    3.78
   2   2 -21  109.41    6.72
   2   2 -21  117.62    3.34
   2   2 -20   15.31    1.45
  -2   2  20   13.52    2.13
   2   2 -20   16.04    1.30
   2   2 -20   16.08    2.75
   2   2 -20   17.47    2.69
  -2   2  20   16.40    1.18
   2   2 -20   14.44    1.24
   2   2 -19    2.75    0.75
  -2   2  19    2.65    1.07
  -2   2  19    3.43    0.61
   2   2 -19    4.52    0.76
   2   2 -19    2.71    1.26
   2   2 -19    3.10    0.69
   2   2 -19    3.11    1.43
  -2   2  18   28.69    2.47
   2   2 -18   30.91    3.52
   2   2 -18   31.05    1.79
  -2   2  17  218.37    7.09
   2   2 -17  217.46    5.39
   2   2 -17  235.82    9.49
   2   2 -17  220.86    4.88
  -2   2  16  477.36   10.92
   2   2 -16  473.13    8.26
   2   2 -16  478.08   13.54
  -2   2  15   19.66    2.17
   2   2 -15   20.92    1.42
   2   2 -15   21.26    2.74
   2   2 -15   17.65    1.47
   2   2 -14  267.07    5.65
   2   2 -14  256.72    4.65
  -2   2  14  278.35    8.20
   2   2 -14  276.22    9.54
   2   2 -14  266.03    5.09
   2   2 -14  262.36    5.50
   2   2 -13   96.72    3.22
   2   2 -13  103.13    2.79
  -2   2  13   94.36    4.68
   2   2 -13   95.45    3.13
   2   2 -13   97.59    5.45
   2   2 -13   95.49    2.84
   2   2 -12  312.92    5.16
   2   2 -12  320.60    5.86
   2   2 -12  312.05    5.24
   2   2 -12  315.96    5.98
   2   2 -12  320.27    9.72
   2   2 -12  319.74    5.34
   2   2 -11   28.46    1.66
   2   2 -11   30.21    1.42
   2   2 -11   29.23    1.51
   2   2 -11   29.60    1.63
   2   2 -11   27.37    1.17
   2   2 -11   29.53    1.44
   2   2 -10  473.06    7.33
   2   2 -10  471.52    6.45
   2   2 -10  493.06    7.20
   2   2 -10  481.89    7.63
   2   2 -10  479.41    6.78
   2   2 -10  481.76    5.91
   2   2 -10  471.96    6.35
   2   2 -10  469.56   11.42
   2   2  -9  302.85    5.49
   2   2  -9  303.12    8.51
   2   2  -9  310.36    4.83
   2   2  -9  310.27    5.33
   2   2  -9  304.54    5.64
   2   2  -9  307.46    5.75
   2   2  -9  307.80    5.04
   2   2  -9  308.87    4.36
   2   2  -9  300.78    4.63
   2   2  -9  301.46    8.64
   2   2  -8 1130.33   12.90
   2   2  -8 1157.66   17.52
   2   2  -8 1150.06   11.69
   2   2  -8 1154.80   12.55
   2   2  -8 1120.51   13.10
   2   2  -8 1162.37   13.26
   2   2  -8 1163.30   12.23
   2   2  -8 1190.80   11.33
   2   2  -8 1141.50   11.58
   2   2  -8 1139.92   17.94
   2   2  -7  956.68    9.49
   2   2  -7  910.67    9.34
   2   2  -7  927.89   10.54
   2   2  -7  908.31   15.27
   2   2  -7  902.05    9.65
   2   2  -7  939.31   10.30
  -2   2   7  986.84   10.25
   2   2  -7  918.85   11.30
   2   2  -7  942.21   15.03
   2   2  -7  948.19    9.79
   2   2  -7  909.74   10.93
   2   2  -7  962.68   11.22
   2   2  -6 1043.70   10.36
   2   2  -6 1035.18   11.06
   2   2  -6 1074.24   11.95
  -2   2   6 1095.03   11.11
   2   2  -6 1054.35   12.21
   2   2  -6 1061.96   15.83
   2   2  -6 1061.54   10.53
   2   2  -6 1037.39   11.80
   2   2  -6 1004.39   15.88
   2   2  -6 1020.97   10.45
   2   2  -6 1047.28   10.26
   2   2  -5   31.78    1.38
   2   2  -5   31.02    1.53
   2   2  -5   32.02    1.67
  -2   2   5   32.24    1.41
   2   2  -5   31.14    1.19
   2   2  -5   29.84    1.54
   2   2  -5   31.31    1.16
   2   2  -5   29.79    2.32
   2   2  -5   31.60    1.19
   2   2  -4  602.72    8.41
   2   2  -4  586.65    8.00
   2   2  -4  622.37    7.53
   2   2  -4  621.51    7.93
   2   2  -4  633.19    6.88
   2   2  -4  638.68    6.80
   2   2  -4  607.49    6.81
   2   2  -4  618.05   11.13
   2   2  -4  622.26    6.41
   2   2  -3  388.50    5.57
   2   2  -3  389.10    4.67
   2   2  -3  409.77    4.57
   2   2  -3  391.66    5.79
   2   2  -3  392.23    4.87
   2   2  -3  391.38    5.56
   2   2  -3  404.80    4.89
   2   2  -3  376.50    6.23
   2   2  -3  383.09    5.98
   2   2  -3  369.81    8.10
   2   2  -3  373.75    4.78
   2   2  -2 1028.54    9.84
   2   2  -2 1064.52    9.88
   2   2  -2 1083.94    9.67
   2   2  -2 1050.88    9.49
   2   2  -2  987.04   14.31
   2   2  -2  987.58    9.72
   2   2  -2  982.66   11.42
   2   2  -2 1005.06    9.73
   2   2  -2  957.66   10.67
   2   2  -2  996.63   10.98
   2   2  -2 1035.95   10.83
   2   2  -1   83.70    1.82
   2   2  -1   79.32    1.75
   2   2  -1   76.73    3.36
   2   2  -1   78.64    2.16
   2   2  -1   74.45    1.76
   2   2  -1   82.90    1.71
   2   2  -1   80.88    2.45
   2   2  -1   77.81    2.18
   2   2  -1   78.43    2.28
   2   2  -1   81.79    5.95
   2   2   0  423.33    4.84
   2   2   0  394.15    5.53
   2   2   0  381.51    4.88
   2   2   0  410.55    4.72
   2   2   0  399.70    5.62
   2   2   0  419.54    7.90
   2   2   0  399.54    4.70
   2   2   0  392.75    7.93
   2   2   0  394.09    5.68
   2   2   0  390.54    6.42
   2   2   0  408.45   12.77
   2   2   0  401.62    6.01
   2   2   1  303.60    3.82
   2   2   1  323.08    4.87
   2   2   1  293.03    4.14
   2   2   1  340.43    4.00
   2   2   1  314.10    4.04
   2   2   1  316.54    4.83
   2   2   1  314.07    6.86
   2   2   1  309.76    6.83
   2   2   1  307.95    3.90
   2   2   1  314.79    5.12
   2   2   1  310.90    4.49
   2   2   1  323.37    5.66
   2   2   1  297.77    4.79
  -2   2  -1  281.90    6.82
   2   2   1  332.83   10.96
   2   2   2  980.90   11.10
   2   2   2 1135.51   12.29
   2   2   2 1134.17   20.95
  -2   2  -2  917.88   14.87
   2   2   2 1034.16   10.63
   2   2   2 1100.43   14.77
   2   2   2 1146.92   11.17
   2   2   2 1000.87    9.80
   2   2   2 1111.83   11.65
   2   2   2  982.51   10.26
   2   2   2 1045.34   11.35
   2   2   2 1157.75    9.93
   2   2   2 1049.65   10.10
   2   2   3 1708.12   15.98
   2   2   3 1809.37   15.81
   2   2   3 1637.09   15.41
   2   2   3 1836.48   16.23
   2   2   3 1891.50   17.18
   2   2   3 1972.79   27.59
   2   2   3 1853.45   17.59
   2   2   3 1836.19   16.56
   2   2   3 1834.10   21.34
   2   2   3 1725.33   16.09
   2   2   4 1043.55   10.05
   2   2   4 1138.24   11.25
   2   2   4  951.68    9.88
   2   2   4  919.57   10.80
   2   2   4 1049.26   11.34
   2   2   4 1018.86   10.57
   2   2   4  984.23   14.52
   2   2   4  995.07   10.20
   2   2   4 1021.07   10.24
   2   2   5  554.17    6.55
   2   2   5  553.25    6.41
   2   2   5  593.82    6.90
   2   2   5  555.90    7.39
   2   2   5  618.34    6.87
   2   2   5  553.09    6.92
   2   2   5  583.72    6.78
   2   2   5  529.47   10.27
   2   2   6  741.67    8.29
   2   2   6  794.54    8.42
   2   2   6  821.02    9.36
   2   2   6  697.64    7.84
   2   2   6  680.79    8.23
   2   2   6  664.27   11.96
   2   2   6  789.52    8.94
   2   2   7   66.52    1.88
   2   2   7   66.47    1.82
   2   2   7   71.07    2.32
   2   2   7   75.26    2.10
  -2   2  -7   59.21    1.62
   2   2   7   74.59    2.44
   2   2   7   65.19    2.00
   2   2   7   57.98    3.32
   2   2   7   72.61    2.12
   2   2   8  970.32    9.09
   2   2   8  906.37    9.84
  -2   2  -8  903.28   10.52
   2   2   8  914.24    9.75
   2   2   8  867.63   10.05
   2   2   8  947.58   11.03
  -2   2  -8  892.32    9.40
   2   2   8 1040.03   11.46
   2   2   8  873.52   14.80
   2   2   8  899.62   10.12
   2   2   8 1008.71   10.56
  -2   2  -9  230.69    4.51
   2   2   9  234.37    3.93
   2   2   9  244.41    4.35
   2   2   9  217.10    4.23
   2   2   9  216.90    4.66
  -2   2  -9  229.26    3.80
   2   2   9  221.63    4.17
   2   2  10  805.05    9.88
  -2   2 -10  805.98   10.15
   2   2  10  804.61    9.12
   2   2  10  809.51    9.35
  -2   2 -10  813.45    9.09
   2   2  10  829.64    9.79
   2   2  11    6.49    1.46
   2   2  11    5.98    0.76
   2   2  11    5.31    0.75
   2   2  11    7.99    0.93
   2   2  11    6.50    0.71
  -2   2 -11    5.75    0.80
   2   2  11    7.36    0.80
  -2   2 -11    8.24    0.76
   2   2  11    7.23    0.98
   2   2  11    6.89    0.73
   2   2  12  752.50   16.50
   2   2  12  797.91    9.99
   2   2  12  779.03    9.89
   2   2  12  778.83   10.57
   2   2  12  792.83    9.35
  -2   2 -12  802.43   10.55
   2   2  12  770.45    9.72
  -2   2 -12  818.16    9.43
   2   2  12  807.11   11.14
   2   2  12  796.34   15.96
   2   2  12  806.25    9.62
   2   2  13   48.75    4.09
   2   2  13   52.43    2.18
   2   2  13   46.06    2.05
   2   2  13   47.53    2.29
   2   2  13   50.43    1.94
  -2   2 -13   54.29    2.41
   2   2  13   49.32    2.09
  -2   2 -13   50.42    1.94
   2   2  13   50.22    2.49
   2   2  13   50.17    3.91
   2   2  13   48.14    1.97
   2   2  14  264.50    9.96
   2   2  14  282.37    5.50
   2   2  14  278.71    5.40
   2   2  14  276.01    5.88
   2   2  14  277.46    5.02
  -2   2 -14  282.53    5.92
   2   2  14  271.60    5.26
  -2   2 -14  285.07    5.13
   2   2  14  272.09    6.17
   2   2  14  285.77    5.24
   2   2  14  279.08    9.62
   2   2  15  561.81   15.27
   2   2  15  581.35    9.22
   2   2  15  585.39    8.11
  -2   2 -15  606.13    9.52
   2   2  15  564.89    8.39
  -2   2 -15  605.32    8.31
   2   2  15  579.64    8.55
   2   2  15  586.65   14.67
   2   2  15  593.97    8.37
   2   2  16   55.26    4.73
   2   2  16   53.48    2.33
   2   2  16   54.68    2.19
  -2   2 -16   56.91    2.69
   2   2  16   56.57    2.31
   2   2  16   51.38    2.66
   2   2  16   55.89    4.47
  -2   2 -16   57.22    2.30
   2   2  16   53.58    2.59
   2   2  16   52.01    2.24
   2   2  17  340.91   11.38
   2   2  17  341.12    6.16
   2   2  17  335.11    5.93
  -2   2 -17  337.52    7.05
   2   2  17  333.48   11.96
   2   2  17  343.84    6.48
   2   2  17  325.56    7.06
   2   2  18  119.56    7.16
   2   2  18  126.50    3.78
   2   2  18  115.71    4.05
   2   2  18  121.37    6.77
   2   2  19   97.32    3.24
   2   2  19  104.41    3.10
  -2   2 -19  106.50    3.84
   2   2  19   99.79    3.09
   2   2  19   98.24    3.74
   2   2  19  100.13    3.22
  -2   2 -19  106.53    3.27
   2   2  19   98.63    6.56
   2   2  19  101.89    3.37
   2   2  19  100.92    6.10
   2   2  20   19.64    1.44
  -2   2 -20   21.83    1.72
   2   2  20   23.55    1.48
   2   2  20   21.39    1.40
   2   2  20   20.57    1.68
   2   2  20   21.61    1.48
  -2   2 -20   23.30    1.53
   2   2  20   21.70    1.55
   2   2  20   20.92    2.80
   2   2  21  372.70    7.29
   2   2  21  388.70    6.33
  -2   2 -21  415.08    6.89
   2   2  21  383.40    6.72
  -2   2 -21  406.58    7.73
   2   2  21  401.34    6.44
   2   2  22  189.03    4.39
  -2   2 -22  201.79    5.10
   2   2  22  203.07    4.23
   2   2  22  194.55    4.09
   2   2  22  179.77    4.69
   2   2  22  202.77    4.36
  -2   2 -22  209.38    4.61
   2   2  22  197.71    4.55
   2   2  22  182.89    7.86
   2   2  23   87.73    2.66
  -2   2 -23   93.61    2.92
   2   2  23   86.76    3.04
   2   2  23   94.28    2.66
   2   2  23   88.15    2.80
   2   2  23   90.92    2.87
   2   2  23   89.57    2.50
   2   2  24   64.43    2.47
   2   2  24   68.95    2.21
   2   2  24   68.39    2.32
   2   2  24   70.58    2.16
   2   2  25   32.86    1.51
   2   2  25   28.80    1.30
   2   2  25   30.84    1.46
   2   2  26   29.04    1.30
   2   3 -25   13.78    1.05
   2   3 -25   15.84    1.07
   2   3 -24   26.77    1.50
   2   3 -24   25.09    1.57
   2   3 -23   37.57    2.05
   2   3 -23   42.44    2.01
   2   3 -22    8.26    1.07
   2   3 -22   11.14    1.13
   2   3 -22    8.51    0.84
   2   3 -21   29.69    1.64
   2   3 -21   35.35    2.04
   2   3 -21   33.97    2.15
   2   3 -20    6.15    0.85
   2   3 -20    7.10    1.03
   2   3 -20    6.55    1.08
   2   3 -19   68.97    2.72
   2   3 -19   72.05    3.07
   2   3 -19   73.09    3.34
   2   3 -18   48.96    2.36
   2   3 -18   52.86    2.67
   2   3 -18   49.39    2.81
   2   3 -17   80.88    3.33
   2   3 -17   83.69    3.67
   2   3 -17   84.19    3.18
   2   3 -17   78.43    3.08
   2   3 -16   36.55    2.11
   2   3 -15  263.46    5.86
   2   3 -14  163.90    4.73
   2   3 -14  158.39    5.01
   2   3 -14  152.26    3.99
   2   3 -14  152.72    4.32
   2   3 -14  158.44    4.40
   2   3 -13 1016.61   13.12
   2   3 -13 1063.67   13.82
   2   3 -13 1052.26   14.68
   2   3 -13  989.05   12.93
   2   3 -12  865.17   11.99
   2   3 -12  856.90   12.74
   2   3 -12  840.79   11.49
   2   3 -11  160.94    3.80
   2   3 -11  161.71    4.87
   2   3 -11  159.95    4.46
   2   3 -11  157.61    4.20
   2   3 -10  151.67    4.07
   2   3 -10  152.20    3.69
   2   3 -10  157.59    4.75
   2   3 -10  153.74    4.32
   2   3 -10  153.50    4.08
   2   3  -9   72.48    2.70
   2   3  -9   74.51    2.50
   2   3  -9   71.42    3.16
   2   3  -9   72.80    2.90
   2   3  -9   72.10    2.71
   2   3  -8  750.73   10.11
   2   3  -8  762.67    9.57
   2   3  -8  737.38   10.04
   2   3  -8  756.20    9.12
  -2   3   8  783.38    9.88
   2   3  -8  743.57   10.49
   2   3  -8  753.67   11.37
   2   3  -7  151.83    3.42
  -2   3   7  148.92    3.25
   2   3  -7  150.68    3.56
  -2   3   7  157.28    3.77
   2   3  -7  146.14    4.43
   2   3  -7  146.85    4.05
   2   3  -7  146.57    3.83
   2   3  -6  241.66    4.45
  -2   3   6  229.84    4.16
   2   3  -6  230.26    4.83
   2   3  -6  235.55    4.54
   2   3  -6  227.76    5.12
   2   3  -6  224.03    5.56
  -2   3   6  238.83    4.75
   2   3  -5  296.02    5.05
   2   3  -5  280.98    5.39
  -2   3   5  280.25    4.74
   2   3  -5  284.71    6.29
   2   3  -5  285.95    5.75
  -2   3   5  290.12    5.28
   2   3  -5  301.08    5.20
   2   3  -4  324.66    6.26
   2   3  -4  334.77    5.15
   2   3  -4  328.33    5.43
  -2   3   4  329.81    5.73
   2   3  -4  319.29    6.16
   2   3  -4  328.02    5.81
   2   3  -4  329.75    5.52
   2   3  -3   50.95    2.28
   2   3  -3   51.23    1.80
  -2   3   3   50.22    2.08
   2   3  -3   47.89    2.05
   2   3  -3   49.79    1.99
   2   3  -2  229.29    3.58
   2   3  -2  248.29    4.85
   2   3  -2  226.25    5.57
   2   3  -2  239.91    4.60
   2   3  -2  243.24    5.12
   2   3  -1    5.83    0.72
   2   3  -1    7.03    0.60
   2   3  -1    5.82    0.75
   2   3  -1    6.81    0.72
   2   3  -1    6.43    0.79
   2   3  -1    5.29    0.92
   2   3  -1    6.45    0.76
   2   3   0  379.17    6.02
   2   3   0  359.21    6.90
   2   3   0  382.21    6.23
   2   3   0  379.04    6.00
   2   3   0  355.58    4.99
   2   3   0  362.27    6.31
   2   3   0  386.69    5.53
   2   3   1  319.12    5.49
   2   3   1  319.12    5.75
   2   3   1  336.54    6.51
  -2   3  -1  330.63   10.18
   2   3   1  321.23    4.77
   2   3   1  333.53    5.55
  -2   3  -2   41.63    3.65
   2   3   2   41.60    2.11
   2   3   2   40.07    1.79
   2   3   2   42.62    1.62
   2   3   2   45.76    1.87
   2   3   2   42.44    1.57
   2   3   2   42.34    1.62
   2   3   2   42.45    1.95
   2   3   3   90.70    3.10
   2   3   3   82.30    2.70
   2   3   3   89.28    2.61
   2   3   3   91.41    2.33
   2   3   3   80.57    2.23
   2   3   3   80.87    2.62
   2   3   4   57.50    1.79
   2   3   4   55.22    2.05
   2   3   4   54.32    1.87
   2   3   5  227.11    4.80
   2   3   5  238.84    4.40
   2   3   5  237.49    4.52
   2   3   5  247.73    4.38
   2   3   5  241.24    4.90
   2   3   6  140.76    3.61
   2   3   6  127.51    3.55
   2   3   6  134.21    3.29
   2   3   6  137.61    3.25
   2   3   7  365.51    6.63
   2   3   7  353.44    5.78
   2   3   7  375.71    6.46
   2   3   7  385.35    5.96
   2   3   8  451.86    7.73
   2   3   8  458.30    6.79
   2   3   8  470.56    7.63
   2   3   9  110.43    3.14
   2   3   9  109.09    2.94
   2   3   9  110.26    3.58
  -2   3  -9  110.63    3.47
   2   3  10  187.72    4.22
  -2   3 -10  183.45    4.62
   2   3  11  103.55    3.15
   2   3  11  100.50    3.58
  -2   3 -11  105.55    3.55
   2   3  11  110.69    3.20
   2   3  12  568.31    8.44
   2   3  12  547.77    9.19
  -2   3 -12  594.94    9.40
   2   3  12  602.69    8.57
   2   3  13  427.53    7.04
   2   3  13  420.49    7.90
   2   3  13  416.81    7.05
  -2   3 -13  439.67    7.97
   2   3  13  411.80    7.78
   2   3  16    7.68    1.02
  -2   3 -16    6.42    0.79
   2   3  16    6.83    0.87
   2   3  16    7.16    0.91
   2   3  17  125.42    4.07
   2   3  17  117.65    3.50
   2   3  17  123.05    3.50
   2   3  18   13.74    1.15
   2   3  18   13.12    1.15
   2   3  18   12.09    1.30
  -2   3 -18   13.46    1.35
   2   3  18   11.38    1.09
   2   3  18   13.19    1.31
   2   3  19   86.82    2.88
   2   3  19   87.49    3.24
   2   3  19   87.22    2.86
  -2   3 -19   90.31    3.41
   2   3  19   84.16    2.71
   2   3  20   22.95    1.40
   2   3  20   18.57    1.39
   2   3  20   20.47    1.53
  -2   3 -20   19.51    1.57
   2   3  20   21.04    1.40
   2   3  21   39.80    1.85
  -2   3 -21   38.98    2.09
   2   3  21   38.96    2.01
   2   3  21   40.73    1.76
  -2   3 -21   39.63    1.80
   2   3  22    0.99    0.40
  -2   3 -22    0.36    0.34
   2   3  22    0.73    0.39
   2   3  22    0.23    0.33
   2   3  22    1.23    0.41
  -2   3 -22    0.27    0.37
   2   3  23   15.86    1.05
  -2   3 -23   13.80    1.11
   2   3  23   14.88    1.12
   2   3  23   16.47    0.98
  -2   3 -23   13.13    0.92
   2   3  24   14.04    0.94
   2   3  25    0.42    0.30
   2   4 -22   89.25    2.52
   2   4 -21   79.32    2.60
   2   4 -21   69.69    2.44
   2   4 -20   56.69    2.60
   2   4 -20   57.48    2.34
   2   4 -20   51.33    2.27
   2   4 -19  130.76    4.16
   2   4 -19  137.31    3.82
   2   4 -18  102.81    3.83
   2   4 -18  106.57    3.50
   2   4 -17   61.90    3.03
   2   4 -17   59.03    2.66
   2   4 -17   51.92    2.05
   2   4 -17   59.27    2.51
   2   4 -17   52.80    2.03
   2   4 -16   48.31    2.06
   2   4 -16   47.17    2.04
   2   4 -16   50.61    2.36
   2   4 -16   49.06    2.81
   2   4 -16   53.99    2.59
   2   4 -15   12.50    1.12
   2   4 -15   13.82    1.18
   2   4 -15   12.36    1.23
   2   4 -15   15.74    1.69
   2   4 -15   13.54    1.35
   2   4 -14  143.51    3.84
   2   4 -14  147.45    3.95
   2   4 -14  146.16    4.16
   2   4 -14  142.63    4.93
   2   4 -14  143.94    4.41
   2   4 -13  192.76    5.79
   2   4 -13  190.18    5.12
   2   4 -13  190.39    4.81
   2   4 -13  192.80    4.56
   2   4 -13  177.61    4.47
   2   4 -12  367.96    8.34
   2   4 -12  376.20    7.47
   2   4 -12  385.27    7.14
   2   4 -12  388.72    7.00
   2   4 -12  376.71    6.76
   2   4 -11    1.68    0.55
   2   4 -10  134.35    4.01
   2   4 -10  121.20   11.43
   2   4  -9  261.07    5.72
   2   4  -9  260.31   16.63
   2   4  -8  238.60    5.24
   2   4  -8  230.43   15.25
   2   4  -8  231.14    5.77
   2   4  -8  226.44    5.27
   2   4  -7  195.34    4.71
   2   4  -7  188.56    5.11
  -2   4   7  192.21    4.72
   2   4  -6  535.96    8.33
   2   4  -6  509.03    8.82
  -2   4   6  536.49    7.76
  -2   4   6  536.99    8.45
   2   4  -5  220.47    4.04
   2   4  -5  218.91    5.43
  -2   4   5  228.87    4.74
  -2   4   5  233.69    5.28
   2   4  -4  392.21    8.60
   2   4  -4  413.11   18.91
   2   4  -4  408.78    5.91
   2   4  -4  402.29    7.51
  -2   4   4  406.18    6.77
  -2   4   4  415.00    7.32
   2   4  -3   21.28    1.53
   2   4  -3   23.01    1.67
  -2   4   3   19.53    1.49
   2   4  -3   19.98    1.86
   2   4  -3   19.25    3.84
  -2   4   3   18.75    1.38
  -2   4   2   93.31    3.26
   2   4  -2   90.92    3.22
   2   4  -2   93.93    3.18
   2   4  -2   90.21    3.72
   2   4  -2  100.33    8.60
  -2   4   1   93.56    3.32
   2   4  -1   91.18    3.20
   2   4  -1   98.84    3.21
   2   4  -1   88.41    3.63
   2   4  -1   92.03    8.17
  -2   4   0  191.25    4.88
   2   4   0  200.58   11.70
   2   4   0  177.50    5.18
   2   4   0  181.93    4.55
   2   4   0  191.81    3.89
   2   4   0  185.46    4.47
   2   4   1   76.81    7.09
   2   4   1   74.02    3.23
   2   4   1   74.19    2.80
   2   4   1   78.13    2.79
   2   4   1   70.59    2.17
   2   4   2   62.96    2.48
   2   4   2   57.53    1.99
   2   4   2   60.82    6.12
   2   4   2   59.39    2.88
   2   4   3  166.20    3.66
   2   4   3  170.59    4.14
   2   4   4  602.08    8.05
   2   4   4  594.84    8.51
   2   4   5  522.71    7.53
   2   4   5  525.08    7.85
   2   4   5  510.01    8.17
   2   4   6  144.23    3.63
   2   4   6  137.51    3.99
   2   4   6  150.39    3.76
   2   4   6  133.83    3.97
   2   4   7  105.84    3.12
   2   4   7   97.78    3.39
   2   4   7  106.52    3.11
   2   4   8   10.71    1.00
   2   4  11   41.24    2.02
   2   4  11   39.10    2.33
   2   4  11   36.56    1.68
   2   4  11   32.36    1.99
   2   4  11   36.83    1.89
   2   4  12    6.23    0.82
   2   4  12    5.82    0.96
   2   4  12    6.10    0.72
   2   4  12    6.69    1.03
   2   4  12    6.62    0.86
   2   4  13  265.70    5.36
   2   4  13  260.29    6.07
   2   4  13  251.98    4.80
   2   4  13  248.26    5.66
   2   4  13  255.00    5.15
   2   4  14  298.46    5.70
   2   4  14  308.37    6.56
   2   4  14  293.08    5.31
   2   4  14  299.38    5.56
   2   4  15  326.26    5.64
   2   4  15  330.65    6.00
   2   4  15  339.21    5.88
   2   4  16   93.72    3.34
   2   4  16   92.94    2.74
   2   4  16   93.33    2.90
   2   4  16   88.63    2.69
   2   4  17  291.14    5.32
   2   4  17  288.01    5.10
   2   4  17  284.79    4.90
   2   4  18  155.68    4.10
   2   4  18  150.37    3.45
   2   4  18  152.54    3.56
   2   4  18  145.02    3.75
   2   4  19   12.76    0.96
   2   4  19   13.69    0.99
   2   4  19   13.33    1.05
   2   4  20  126.76    2.86
   2   4  20  131.26    2.97
   2   4  21   39.68    1.47
   2   4  21   41.39    1.51
   2   4  22  106.16    2.29
   2   5 -18    9.20    0.93
   2   5 -17    3.88    0.51
   2   5 -17    3.42    0.62
   2   5 -16   17.28    1.01
   2   5 -16   18.34    1.20
   2   5 -16   17.11    1.08
   2   5 -16   18.53    1.44
   2   5 -15   23.26    1.24
   2   5 -15   25.62    1.46
   2   5 -15   23.34    1.32
   2   5 -15   21.37    1.64
   2   5 -14    9.30    0.86
   2   5 -14    8.93    0.87
   2   5 -14    9.88    0.96
   2   5 -14    8.83    1.18
   2   5 -13    1.26    0.63
   2   5 -13    1.29    0.41
   2   5 -13    1.41    0.48
   2   5 -13    1.55    0.44
   2   5 -12   18.91    1.67
   2   5 -12   21.34    1.43
   2   5 -12   21.76    1.45
   2   5 -12   21.85    1.44
   2   5 -11   12.22    1.47
   2   5 -11   11.46    1.13
   2   5 -11   13.58    1.18
   2   5 -11   13.82    1.21
   2   5 -10  120.57    4.30
   2   5 -10  120.35    9.68
   2   5 -10  123.80    3.64
   2   5 -10  128.04    3.66
   2   5 -10  140.52    3.85
   2   5  -9  362.80    7.84
   2   5  -9  379.62   17.40
   2   5  -9  361.61    6.62
   2   5  -9  369.70    6.66
   2   5  -9  374.45    6.76
   2   5  -8  102.65    3.98
   2   5  -8  104.95    9.09
   2   5  -8  107.86    3.43
   2   5  -8  106.58    3.42
   2   5  -8  112.60    3.56
   2   5  -7   98.80    3.91
   2   5  -7  104.85    8.94
   2   5  -7   95.58    3.22
   2   5  -7   91.63    3.16
   2   5  -7  105.96    3.45
   2   5  -6  118.27    3.61
   2   5  -6  127.86    3.81
   2   5  -6  117.83    4.27
   2   5  -6  117.14    9.38
  -2   5   5   26.66    1.60
   2   5  -5   24.55    1.61
   2   5  -5   24.32    1.69
   2   5  -5   24.88    4.47
   2   5  -5   25.24    1.99
   2   5  -4   52.91    6.17
   2   5  -4   56.95    2.91
  -2   5   4   61.73    2.48
   2   5  -4   57.64    2.47
   2   5  -4   59.93    2.58
  -2   5   4   64.25    2.74
  -2   5   3  435.40    7.19
  -2   5   3  429.50    7.69
   2   5  -3  424.86   17.45
   2   5  -3  408.36    8.20
   2   5  -3  406.08    7.26
  -2   5   2  442.24    7.35
  -2   5   2  434.77    7.75
   2   5  -2  420.18    7.39
   2   5  -2  437.50   17.33
   2   5  -2  417.63    8.25
  -2   5   1    1.26    0.63
   2   5  -1    0.85    0.49
   2   5  -1    1.48    1.77
  -2   5   1    0.60    0.48
   2   5  -1    2.05    0.57
   2   5  -1    1.22    0.51
   2   5   0  253.60    5.14
  -2   5   0  257.68    5.82
   2   5   0  243.90    5.24
  -2   5   0  256.04    5.45
   2   5   0  243.51    5.16
   2   5   1  108.16    3.29
  -2   5  -1  107.42    3.65
   2   5   1  104.49    3.27
  -2   5  -1  108.76    3.47
   2   5   1  104.77    3.31
  -2   5  -2  306.05    6.47
   2   5   2  305.27    5.98
   2   5   2  299.55    5.79
  -2   5  -2  308.31    6.11
   2   5   2  312.51    5.97
  -2   5  -3  108.61    3.73
   2   5   3  108.41    3.39
   2   5   3  109.49    3.27
   2   5   3  106.55    3.34
  -2   5  -3  104.49    3.41
   2   5   4   64.07    2.44
  -2   5  -4   66.17    2.89
   2   5   4   66.74    2.65
   2   5   5   47.42    2.06
   2   5   5   46.74    1.86
  -2   5  -5   46.20    2.40
   2   5   5   48.29    2.26
   2   5   6   51.28    2.07
   2   5   6   53.71    2.38
  -2   5  -6   51.11    2.53
   2   5   6   53.90    2.03
   2   5   7   20.80    1.50
  -2   5  -7   20.85    1.63
   2   5   7   22.13    1.33
   2   5   8   39.93    2.06
  -2   5  -8   37.60    2.13
   2   5   8   41.20    1.81
   2   5   9  145.28    3.50
   2   5   9  134.55    3.48
   2   5   9  138.92    3.89
   2   5  10    4.76    0.67
   2   5  10    5.51    0.88
   2   5  10    4.72    0.74
   2   5  10    5.29    0.69
   2   5  11  240.42    5.42
   2   5  11  243.42    4.59
   2   5  11  245.93    4.61
   2   5  11  234.40    5.04
   2   5  12    9.35    1.07
   2   5  12    8.36    0.80
   2   5  12    9.21    0.83
   2   5  12    8.64    0.93
   2   5  13  124.18    3.58
   2   5  13  116.12    2.79
   2   5  13  113.52    3.25
   2   5  13  114.82    2.95
   2   5  14   31.43    1.46
   2   5  14   36.18    1.82
   2   5  14   32.23    1.66
  -2   5 -15    9.45    0.92
   2   5  15   10.62    0.85
   2   5  15   10.06    0.99
   2   5  15    9.28    0.87
  -2   5 -16   48.49    1.86
   2   5  16   52.35    1.74
   2   5  16   48.33    1.89
   2   5  16   51.85    2.05
   2   5  17    1.20    0.33
   2   5  17    1.02    0.33
  -2   5 -17    1.35    0.35
  -2   5 -17    0.94    0.34
   2   5  17    0.81    0.34
   2   5  18  175.50    3.04
   2   6 -11    3.38    0.48
   2   6 -10   15.69    0.95
   2   6  -9    2.65    0.46
   2   6  -9    2.76    0.46
   2   6  -8   40.16    1.61
   2   6  -8   38.85    1.62
   2   6  -7    7.74    0.73
   2   6  -7    7.61    0.75
   2   6  -6   33.82    1.51
   2   6  -6   32.55    1.53
   2   6  -5  142.60    3.24
   2   6  -5  146.22    3.39
   2   6  -4   99.06    2.68
   2   6  -4  101.13    2.81
   2   6  -3   16.79    1.09
   2   6  -3   16.43    1.14
   2   6  -2   27.51    1.37
   2   6  -2   27.71    1.46
  -2   6   1   35.13    1.60
   2   6  -1   36.97    1.58
   2   6  -1   36.67    1.68
  -2   6   0   55.49    2.06
   2   6   0   54.05    1.91
  -2   6  -1   12.82    0.99
   2   6   1   13.00    0.95
  -2   6  -2   49.31    2.03
  -2   6  -2   49.61    1.97
   2   6   2   50.81    1.76
  -2   6  -3   20.88    1.30
  -2   6  -3   19.19    1.23
   2   6   3   19.17    1.10
  -2   6  -4   86.61    2.63
  -2   6  -4   84.48    2.53
   2   6   5   10.07    0.78
  -2   6  -5   10.73    0.93
  -2   6  -5    9.56    0.87
  -2   6  -6   10.21    0.88
   2   6   6    9.40    0.70
  -2   6  -6    9.38    0.85
   2   6   6   10.03    0.90
  -2   6  -7   70.68    2.23
   2   6   7   65.63    1.85
  -2   6  -7   67.44    2.16
   2   6   7   67.08    2.27
  -2   6  -8    7.83    0.76
   2   6   8    6.48    0.55
   2   6   8    7.87    0.77
  -2   6  -8    7.39    0.71
   2   6   9  101.62    2.64
  -2   6  -9   97.59    2.50
  -2   6  -9   96.60    2.46
   2   6  10   21.75    1.18
  -2   6 -10   20.42    1.09
  -2   6 -10   19.64    1.07
  -2   6 -11   60.81    1.78
  -3  -6   6  155.11    2.79
   3  -6  -6  184.85    3.28
  -3  -6   5   23.28    1.01
   3  -6  -5   28.61    1.25
  -3  -6   4   80.23    1.95
   3  -6  -4   91.70    2.31
  -3  -6   3   40.08    1.34
   3  -6  -3   46.94    1.63
  -3  -6   2   62.68    1.70
   3  -6  -2   67.36    1.96
  -3  -6   1    8.30    0.59
   3  -6  -1    9.98    0.77
   3  -6   0   72.67    2.02
  -3  -6  -1   22.61    1.05
  -3  -6  -2    6.13    0.58
  -3  -6  -3   49.93    1.57
  -3  -6  -4   19.94    0.97
  -3  -6  -5    6.39    0.56
  -3  -5  16   47.87    1.42
   3  -5 -16   52.00    1.75
   3  -5 -15   49.79    1.75
  -3  -5  15   44.54    1.44
   3  -5 -14    3.39    0.55
  -3  -5  14    2.84    0.41
  -3  -5  14    2.11    0.36
   3  -5 -14    3.50    0.53
  -3  -5  13   16.66    0.94
  -3  -5  13   19.36    1.01
   3  -5 -13   20.31    1.23
   3  -5 -13   23.04    1.31
  -3  -5  12    4.29    0.55
   3  -5 -12    5.51    0.71
   3  -5 -12    6.02    0.74
   3  -5 -11    1.15    0.42
  -3  -5  11    1.46    0.39
   3  -5 -11    1.69    0.51
   3  -5 -10  115.96    3.28
   3  -5 -10  115.96    3.27
  -3  -5   9   18.12    1.05
   3  -5  -9   18.78    1.33
  -3  -5   8   29.91    1.35
   3  -5  -8   35.30    1.86
   3  -5  -8   34.85    1.87
   3  -5  -7   81.03    2.87
   3  -5  -7   85.40    2.94
  -3  -5   6   23.55    1.16
   3  -5  -4   49.43    2.28
   3  -5  -3   12.28    1.23
   3  -5  -2  179.20    4.48
   3  -5  -1   86.85    3.06
   3  -5   1    4.52    0.78
   3  -5   1    3.34    0.56
  -3  -5  -1    3.55    0.56
   3  -5   2    0.13    0.34
  -3  -5  -2    0.36    0.33
   3  -5   3   98.28    3.20
   3  -5   3   98.60    2.93
   3  -5   4  197.56    4.59
   3  -5   4  203.27    4.36
   3  -5   5    4.60    0.78
   3  -5   5    4.11    0.69
   3  -5   6   72.97    2.64
   3  -5   6   72.63    2.54
   3  -5   7  359.72    6.26
   3  -5   7  373.09    6.22
   3  -5   8   15.23    1.15
   3  -5   8   13.74    1.16
  -3  -5  -8   15.56    1.13
   3  -5   9   55.90    2.18
   3  -5   9   50.22    2.07
  -3  -5  -9   52.77    2.00
   3  -5  10    4.10    0.66
   3  -5  10    2.48    0.52
  -3  -5 -10    3.79    0.55
  -3  -5 -11   89.98    2.45
   3  -5  11   82.46    2.56
  -3  -5 -12   24.04    1.20
   3  -5  12   22.27    1.29
  -3  -5 -13   37.15    1.39
   3  -5  13   37.30    1.59
  -3  -5 -14    3.60    0.44
   3  -5  14    3.61    0.51
   3  -5  15   18.33    0.99
  -3  -4  20   38.28    1.34
   3  -4 -20   42.22    1.68
  -3  -4  19   24.38    1.13
   3  -4 -19   29.57    1.51
  -3  -4  18  105.66    2.54
   3  -4 -18  122.64    3.31
   3  -4 -17  155.82    3.75
  -3  -4  17  141.67    3.08
   3  -4 -16  123.69    3.44
  -3  -4  16  108.86    2.75
   3  -4 -15   64.94    2.55
  -3  -4  15   56.47    1.98
   3  -4 -14  374.00    6.65
  -3  -4  14  325.16    5.31
   3  -4 -13   48.46    2.32
  -3  -4  13   42.96    1.77
   3  -4 -12   65.56    2.74
  -3  -4  12   59.12    2.10
   3  -4 -11  168.53    4.52
  -3  -4  11  155.91    3.52
   3  -4 -10   32.76    1.97
  -3  -4  10   30.45    1.50
   3  -4  -9  211.88    5.15
  -3  -4   9  202.66    4.07
  -3  -4   8  156.99    3.50
   3  -4  -7  207.38    4.09
  -3  -4   7  219.15    4.16
   3  -4  -6  407.11    6.34
  -3  -4   6  417.14    6.12
   3  -4  -5   30.77    1.87
   3  -4  -4  187.51    4.78
   3  -4  -3   32.41    1.96
   3  -4  -2  108.95    3.60
   3  -4   0   14.93    1.38
   3  -4   1   94.56    3.34
   3  -4   2  118.48    3.77
   3  -4   4  180.29    4.70
   3  -4   4  182.85    4.71
   3  -4   5  257.84    5.70
   3  -4   5  264.38    5.79
   3  -4   6  446.40    7.28
   3  -4   6  450.57    7.85
   3  -4   6  444.92   14.30
   3  -4   6  463.03    7.96
   3  -4   7  563.65    8.41
   3  -4   7  529.18    8.67
   3  -4   7  543.93   15.86
   3  -4   7  560.27    8.98
   3  -4   8   98.45    3.23
   3  -4   8   95.19    6.39
   3  -4   8   94.47    3.32
   3  -4   9   70.53    2.74
   3  -4   9   65.14    5.28
   3  -4   9   66.10    2.75
   3  -4  10  117.90    3.58
   3  -4  10  109.49    3.54
   3  -4  10  103.03    6.53
   3  -4  11  239.86    5.33
   3  -4  11  251.20    5.41
   3  -4  12  105.63    3.41
   3  -4  12  112.82    3.51
   3  -4  13   23.23    1.59
  -3  -4 -13   27.02    1.47
   3  -4  14  100.88    3.21
  -3  -4 -14  105.36    2.86
   3  -4  15   36.57    1.87
  -3  -4 -15   39.97    1.66
   3  -4  16   72.59    2.54
  -3  -4 -16   74.31    2.14
   3  -4  17   73.80    2.45
   3  -4  17   75.73    2.51
   3  -4  18   12.39    0.99
   3  -4  18   10.89    0.91
   3  -4  19   48.44    1.75
   3  -4  19   51.33    1.77
   3  -3 -23   66.81    2.11
  -3  -3  23   67.54    1.80
  -3  -3  22   39.61    1.42
   3  -3 -22   44.28    1.86
  -3  -3  22   43.47    1.51
   3  -3 -21   46.12    2.02
  -3  -3  21   43.85    1.59
  -3  -3  20   24.46    1.24
  -3  -3  20   26.92    1.31
  -3  -3  19   19.55    1.18
  -3  -3  19   21.48    1.20
  -3  -3  18  149.63    3.46
  -3  -3  18  165.26    3.47
  -3  -3  18  160.91    6.74
  -3  -3  17  134.72    3.11
  -3  -3  17  136.18    6.20
   3  -3 -17  141.55    4.03
  -3  -3  16   21.45    2.62
  -3  -3  16   21.49    1.25
  -3  -3  16   20.15    1.24
   3  -3 -16   21.20    1.60
  -3  -3  15  256.44    8.56
  -3  -3  15  250.78    4.46
  -3  -3  15  254.80    4.74
   3  -3 -15  255.06    5.70
  -3  -3  14   35.70    1.57
  -3  -3  14   36.41    3.17
  -3  -3  14   34.69    1.66
   3  -3 -14   37.05    2.09
  -3  -3  13  141.36    3.15
  -3  -3  13  144.05    6.20
   3  -3 -13  149.33    4.27
  -3  -3  12   78.44    4.43
   3  -3 -11  954.57   10.67
  -3  -3  11  929.73    9.97
   3  -3 -10  853.51   11.52
  -3  -3  10  889.63    9.54
  -3  -3  10  880.58   15.31
   3  -3 -10  904.39   10.42
   3  -3 -10  878.15   11.85
   3  -3  -9    7.86    0.84
   3  -3  -9    7.18    0.93
   3  -3  -9    7.01    0.94
   3  -3  -8  470.76    7.61
   3  -3  -8  485.70    6.98
   3  -3  -7   85.11    2.86
   3  -3  -7   89.93    2.69
   3  -3  -7   91.34    2.76
   3  -3  -6  265.39    5.17
   3  -3  -6  281.98    5.06
   3  -3  -5   47.52    1.95
   3  -3  -4   51.15    2.17
   3  -3  -4   47.98    2.01
   3  -3  -3  106.84    3.18
   3  -3  -3  100.74    2.95
   3  -3  -3  103.15    3.24
   3  -3  -2  188.63    4.35
   3  -3  -2  181.14    4.10
   3  -3  -2  178.75    4.33
   3  -3  -1  420.94    6.94
   3  -3  -1  402.80    6.56
   3  -3  -1  402.89    6.88
   3  -3   0  183.85    4.43
   3  -3   0  184.45    4.43
   3  -3   1  189.40    4.51
   3  -3   1  184.99    4.46
   3  -3   2   59.16    2.49
   3  -3   2   60.98    2.51
   3  -3   2   65.77    2.54
   3  -3   3  109.64    3.19
   3  -3   3  109.81    3.42
   3  -3   3  103.56    6.12
   3  -3   3  100.00    3.28
   3  -3   4   99.88    3.10
   3  -3   4  101.71    6.05
   3  -3   5  148.03    3.87
   3  -3   5  138.78    7.11
   3  -3   6   11.59    1.15
   3  -3   6   12.59    2.16
   3  -3   7  129.88    3.78
   3  -3   7  124.19    3.68
   3  -3   8    0.74    0.49
   3  -3   8    1.03    0.51
   3  -3   8    0.91    0.45
   3  -3   8    0.60    1.06
   3  -3   9   68.85    2.81
   3  -3   9   69.14    2.79
   3  -3   9   72.03    5.27
   3  -3   9   71.44    2.85
   3  -3  10  539.45    8.67
   3  -3  11  880.80   11.82
   3  -3  12    7.97    1.02
   3  -3  12    9.03    1.08
  -3  -3 -12    9.53    0.96
   3  -3  12    9.87    1.22
   3  -3  13  233.42    5.61
   3  -3  13  236.90    5.36
   3  -3  14  270.83    6.04
  -3  -3 -14  287.77    5.28
   3  -3  14  274.46    5.73
   3  -3  15  520.31    8.23
   3  -3  15  536.67    8.87
   3  -3  16    6.81    0.86
   3  -3  16    8.74    1.15
   3  -3  17   26.48    1.60
   3  -3  17   29.27    1.86
   3  -3  18   15.29    1.31
   3  -3  19    7.84    0.95
   3  -3  20   32.51    1.66
   3  -3  21   50.21    1.79
   3  -3  21   46.30    1.86
   3  -3  22   61.67    1.97
  -3  -2  25   97.98    2.23
   3  -2 -24   19.57    1.11
   3  -2 -24   21.32    1.28
  -3  -2  24   21.92    1.12
   3  -2 -24   21.14    1.12
   3  -2 -23   21.14    1.22
  -3  -2  23   16.03    0.90
   3  -2 -23   20.02    1.33
  -3  -2  23   17.08    1.02
   3  -2 -23   19.63    1.21
  -3  -2  23   19.75    1.10
  -3  -2  23   17.02    0.93
   3  -2 -22    7.26    0.85
   3  -2 -22    7.74    0.93
  -3  -2  22    7.70    0.75
   3  -2 -22    7.89    0.87
  -3  -2  22    7.18    0.73
  -3  -2  22    6.05    0.65
   3  -2 -21   51.74    2.14
   3  -2 -21   51.87    2.35
  -3  -2  21   47.79    1.84
   3  -2 -21   49.63    2.12
  -3  -2  21   51.30    1.89
  -3  -2  21   47.36    3.73
   3  -2 -20    7.27    0.90
   3  -2 -20    6.18    1.68
   3  -2 -20    8.40    1.03
   3  -2 -20    6.75    0.89
   3  -2 -20    6.76    1.83
  -3  -2  20    7.50    0.77
  -3  -2  20    6.39    1.57
  -3  -2  20    5.72    0.72
   3  -2 -19   49.54    4.51
   3  -2 -19   50.70    2.29
   3  -2 -19   48.79    2.46
  -3  -2  19   52.02    1.96
  -3  -2  19   45.92    3.69
   3  -2 -19   51.54    2.28
   3  -2 -19   56.47    4.99
   3  -2 -18   87.98    6.06
   3  -2 -18   86.99    3.06
   3  -2 -18   89.21    3.35
  -3  -2  18   91.39    2.63
  -3  -2  18   84.48    4.96
   3  -2 -18   90.70    6.31
   3  -2 -18   93.30    3.14
   3  -2 -17   98.41    3.25
   3  -2 -17   97.36    6.57
   3  -2 -17   95.80    3.51
  -3  -2  17   93.14    2.65
  -3  -2  17   87.37    4.94
   3  -2 -17   91.40    6.26
   3  -2 -17   97.55    3.28
   3  -2 -16  354.52   12.80
  -3  -2  16  363.03   10.22
   3  -2 -16  356.95   12.42
   3  -2 -16  355.43    6.68
   3  -2 -15   61.97    5.24
  -3  -2  15   61.26    4.07
   3  -2 -15   60.89    5.06
   3  -2 -15   62.90    2.61
   3  -2 -14  542.96    8.78
   3  -2 -14  561.96    7.56
   3  -2 -14  566.40   15.59
   3  -2 -14  545.69    8.52
  -3  -2  14  572.02   12.60
   3  -2 -14  555.24   15.83
   3  -2 -14  561.74    8.55
  -3  -2  13   55.30    3.64
   3  -2 -13   53.44    4.80
   3  -2 -13   56.92    2.39
   3  -2 -13   45.31    4.22
   3  -2 -13   56.26    2.49
  -3  -2  12  252.99    7.71
   3  -2 -12  265.24    4.78
   3  -2 -12  240.38    9.86
   3  -2 -12  247.68    5.12
   3  -2 -12  253.09    9.90
   3  -2 -12  246.46    5.32
  -3  -2  11  386.47    9.49
   3  -2 -11  393.18    5.99
   3  -2 -11  370.83   12.05
   3  -2 -11  385.55    6.46
   3  -2 -11  376.91   11.85
   3  -2 -11  371.79    6.46
   3  -2 -11  377.79    6.67
  -3  -2  10  106.96    4.69
   3  -2 -10  111.08    2.90
   3  -2 -10  108.46    3.10
   3  -2 -10  100.13    6.02
   3  -2 -10  103.62    3.08
   3  -2 -10  111.53    3.32
  -3  -2   9   13.52    1.71
   3  -2  -9   11.39    0.94
   3  -2  -9   10.86    2.01
   3  -2  -9   11.10    1.00
   3  -2  -9   10.63    0.98
   3  -2  -9   11.43    1.12
  -3  -2   8  174.21    5.70
   3  -2  -8  163.46    3.59
   3  -2  -8  172.54    3.67
   3  -2  -8  167.16    3.75
   3  -2  -8  168.05    7.43
   3  -2  -8  169.82    3.81
   3  -2  -8  163.85    3.94
   3  -2  -7   66.35    2.18
   3  -2  -7   63.32    2.17
   3  -2  -7   63.58    2.19
   3  -2  -7   63.06    2.20
   3  -2  -7   62.59    2.32
   3  -2  -6  620.74    7.99
   3  -2  -6  608.86    8.00
   3  -2  -5  232.65    3.78
   3  -2  -5  236.35    4.38
   3  -2  -5  226.20    4.23
   3  -2  -5  230.95    4.24
  -3  -2   5  233.98    6.08
   3  -2  -4    9.57    0.77
   3  -2  -4   11.45    0.96
   3  -2  -4   11.14    0.90
   3  -2  -4   11.43    0.90
   3  -2  -4   10.38    0.85
  -3  -2   4   10.21    1.15
   3  -2  -3  428.54    5.59
   3  -2  -3  438.01    6.16
  -3  -2   3  444.32    8.04
   3  -2  -3  437.66    6.40
   3  -2  -3  438.93    6.51
   3  -2  -3  428.27   11.09
   3  -2  -3  429.73    6.02
   3  -2  -2  104.44    2.85
   3  -2  -2  101.61    2.55
   3  -2  -2  103.33    5.25
   3  -2  -2  103.65    2.36
   3  -2  -2  108.91    2.63
   3  -2  -2  107.78    2.92
   3  -2  -1  102.67    2.88
   3  -2  -1  100.01    5.05
   3  -2  -1  102.45    2.53
   3  -2  -1  105.11    2.64
   3  -2  -1  107.81    2.88
   3  -2  -1   97.10    2.31
   3  -2   0  511.59    7.31
   3  -2   0  510.22    6.55
   3  -2   0  502.69   11.68
   3  -2   0  523.18    6.77
   3  -2   0  523.35    7.25
   3  -2   0  498.43    6.33
   3  -2   1  618.93   12.60
   3  -2   1  630.97    7.56
   3  -2   1  611.81   13.08
   3  -2   1  627.92    7.51
   3  -2   1  654.44    8.45
   3  -2   1  632.36    8.40
   3  -2   1  666.00    8.48
   3  -2   1  630.71    7.76
   3  -2   2   20.80    2.20
   3  -2   2   21.37    1.18
   3  -2   2   21.87    2.04
   3  -2   2   21.60    1.12
   3  -2   2   22.82    1.30
   3  -2   2   20.86    1.32
   3  -2   2   23.77    1.40
   3  -2   3  537.62    7.08
   3  -2   3  498.08   11.48
   3  -2   3  527.11    7.48
   3  -2   3  542.97    6.94
   3  -2   3  553.20    7.47
   3  -2   3  554.68    7.77
   3  -2   3  519.40    7.57
   3  -2   3  557.10    7.71
   3  -2   4   48.23    3.38
   3  -2   4   56.42    2.00
   3  -2   4   56.82    1.91
   3  -2   4   56.61    2.18
   3  -2   4   54.42    2.01
   3  -2   4   55.31    2.31
   3  -2   4   57.28    2.19
   3  -2   5   17.38    1.08
   3  -2   5   16.37    1.21
   3  -2   5   16.15    1.12
   3  -2   5   16.77    1.23
   3  -2   5   15.04    1.92
   3  -2   6  243.54    4.52
   3  -2   6  245.21    4.89
   3  -2   6  240.58    4.40
   3  -2   7   41.60    1.76
   3  -2   7   41.77    1.99
   3  -2   7   44.21    1.81
   3  -2   7   41.94    2.02
   3  -2   7   44.75    2.00
   3  -2   7   44.16    3.53
   3  -2   8   24.87    1.37
   3  -2   8   29.03    2.95
   3  -2   8   24.77    1.59
   3  -2   8   26.53    1.45
   3  -2   8   23.56    1.51
   3  -2   8   25.09    1.55
   3  -2   9  426.43   11.82
   3  -2   9  432.85    6.62
   3  -2   9  431.97    7.29
   3  -2   9  418.64    7.04
   3  -2   9  434.53    7.26
   3  -2   9  422.44    6.52
   3  -2   9  442.67    7.31
   3  -2   9  408.57    6.30
   3  -2  10    6.81    1.56
   3  -2  10    6.28    0.91
   3  -2  10    6.88    0.98
   3  -2  10    6.87    0.81
   3  -2  10    6.19    0.75
   3  -2  11  561.00    8.85
   3  -2  11  586.63    8.24
   3  -2  11  569.97    8.04
   3  -2  11  576.39    8.94
   3  -2  12  105.52    3.56
   3  -2  12  105.08    3.17
   3  -2  12  106.45    3.51
   3  -2  12  106.85    3.11
   3  -2  13  215.56    4.64
   3  -2  13  213.47    8.82
   3  -2  13  217.21    5.31
   3  -2  13  218.29    4.77
   3  -2  13  220.60    5.17
   3  -2  13  222.58    5.26
   3  -2  14   53.38    4.47
   3  -2  14   52.63    2.49
   3  -2  15  174.57    8.19
   3  -2  15  181.95    4.76
   3  -2  16   59.45    2.41
   3  -2  16   55.67    4.62
   3  -2  16   60.37    2.50
   3  -2  16   57.89    2.69
   3  -2  16   58.95    2.64
   3  -2  16   55.32    2.57
   3  -2  17    7.90    0.91
   3  -2  17    7.42    1.79
   3  -2  17    7.28    1.02
   3  -2  17    7.99    0.96
   3  -2  17    7.20    0.97
   3  -2  17    7.64    0.98
   3  -2  18   19.22    1.35
   3  -2  18   19.80    2.75
   3  -2  18   18.34    1.47
   3  -2  18   18.47    1.50
   3  -2  18   19.96    1.41
   3  -2  18   19.98    1.53
   3  -2  19  161.19    3.87
   3  -2  19  163.72    4.30
   3  -2  19  161.54    3.99
   3  -2  19  154.30    4.17
   3  -2  20   50.34    2.29
   3  -2  20   48.85    2.06
   3  -2  20   45.42    2.10
   3  -2  20   48.01    2.01
   3  -2  21   34.17    1.62
   3  -2  21   34.78    1.80
   3  -2  21   35.40    1.63
   3  -2  21   32.13    1.65
   3  -2  22   23.07    1.40
   3  -2  22   19.42    1.19
   3  -2  22   22.49    1.23
   3  -2  22   21.42    1.32
   3  -2  23   24.40    1.20
   3  -2  23   26.14    1.18
  -3  -2 -24   11.88    0.83
  -3  -1  26   24.32    1.07
  -3  -1  26   20.58    0.95
   3  -1 -26   23.54    1.19
  -3  -1  25  134.48    2.82
  -3  -1  25  124.11    2.84
   3  -1 -25  134.48    3.22
  -3  -1  25  119.87    2.59
   3  -1 -25  135.45    3.18
  -3  -1  24   15.27    1.00
  -3  -1  24   14.62    1.03
   3  -1 -24   15.37    1.18
   3  -1 -24   16.34    1.16
  -3  -1  23   20.68    1.18
  -3  -1  23   20.75    1.26
   3  -1 -23   22.46    1.47
   3  -1 -23   19.58    1.41
   3  -1 -23   22.22    1.42
   3  -1 -22   32.61    1.80
   3  -1 -22   36.24    4.01
  -3  -1  22   32.19    1.52
  -3  -1  22   31.55    3.08
   3  -1 -22   30.50    3.58
   3  -1 -22   31.56    1.80
   3  -1 -22   32.64    1.89
  -3  -1  22   24.06    1.23
   3  -1 -21   97.27    3.22
   3  -1 -21   99.67    6.77
  -3  -1  21   96.02    5.28
   3  -1 -21  100.11    6.51
   3  -1 -21   93.40    3.22
   3  -1 -21   94.90    3.34
  -3  -1  21   96.24    2.69
   3  -1 -20  187.02    9.24
   3  -1 -20  183.95    4.73
  -3  -1  20  179.38    7.24
   3  -1 -20  186.25    4.85
   3  -1 -20  193.00    4.74
   3  -1 -20  194.05    9.56
   3  -1 -19   94.89    6.59
   3  -1 -19   96.57    3.42
  -3  -1  19  100.46    5.36
   3  -1 -19   96.58    3.47
   3  -1 -19   99.65    3.39
   3  -1 -19  103.06    7.06
   3  -1 -18   58.75    5.24
   3  -1 -18   60.64    2.70
  -3  -1  18   53.94    3.95
   3  -1 -18   53.26    2.61
   3  -1 -18   55.33    5.28
   3  -1 -17  189.92    9.63
   3  -1 -17  182.20    9.21
   3  -1 -17  186.00    4.87
  -3  -1  17  186.17    7.21
  -3  -1  16  154.24    6.47
   3  -1 -16  163.23    8.65
   3  -1 -16  151.65    4.33
   3  -1 -16  154.39    3.67
   3  -1 -16  155.96    3.41
   3  -1 -16  160.62    8.72
   3  -1 -16  154.15    4.27
   3  -1 -16  154.65    4.44
  -3  -1  15   23.13    2.51
   3  -1 -15   21.91    3.15
   3  -1 -15   21.68    1.36
   3  -1 -15   23.92    1.32
   3  -1 -15   23.66    1.65
   3  -1 -15   25.27    3.61
   3  -1 -15   22.69    1.66
   3  -1 -14   32.29    3.75
  -3  -1  14   35.88    3.12
   3  -1 -14   33.66    1.56
   3  -1 -14   35.22    1.95
   3  -1 -14   38.18    4.19
   3  -1 -14   32.50    1.94
   3  -1 -13   34.28    3.73
   3  -1 -13   33.19    1.89
  -3  -1  13   36.56    3.06
   3  -1 -13   34.45    1.59
   3  -1 -13   34.97    1.89
   3  -1 -13   38.18    4.13
   3  -1 -13   37.16    2.01
   3  -1 -12  424.43    7.20
   3  -1 -12  403.51    6.81
   3  -1 -12  416.44   12.92
   3  -1 -12  413.19    7.02
   3  -1 -12  412.39    6.15
  -3  -1  12  435.51   10.61
   3  -1 -12  417.02    6.89
   3  -1 -12  408.40   13.12
   3  -1 -11  248.78    5.01
   3  -1 -11  262.74    9.79
   3  -1 -11  252.87    5.16
   3  -1 -11  249.85    5.26
  -3  -1  11  264.92    7.95
   3  -1 -11  255.33    5.07
   3  -1 -11  275.36   10.35
   3  -1 -11  268.92    4.68
   3  -1 -10   37.95    1.62
   3  -1 -10   35.29    1.74
  -3  -1  10   37.82    2.97
   3  -1 -10   38.05    3.55
   3  -1 -10   38.04    1.85
   3  -1 -10   36.67    1.77
   3  -1 -10   40.71    3.81
   3  -1  -9   35.05    1.53
   3  -1  -9   32.60    1.62
  -3  -1   9   34.73    2.77
   3  -1  -9   38.19    3.53
   3  -1  -9   32.26    1.65
   3  -1  -9   32.55    3.38
   3  -1  -9   33.19    1.65
   3  -1  -8  223.07    3.51
   3  -1  -8  223.05    4.34
   3  -1  -8  225.33    4.04
   3  -1  -8  232.25    4.10
   3  -1  -8  222.69    4.36
   3  -1  -8  218.34    8.20
   3  -1  -8  217.24    4.38
   3  -1  -7   33.94    1.54
   3  -1  -7   35.88    1.48
   3  -1  -7   37.17    1.49
   3  -1  -7   35.76    1.34
   3  -1  -7   33.95    1.58
   3  -1  -7   34.77    1.59
   3  -1  -6   49.80    1.85
   3  -1  -6   48.31    1.81
   3  -1  -6   48.85    1.73
   3  -1  -6   47.38    1.72
   3  -1  -6   48.93    1.57
  -3  -1   6   49.85    3.09
   3  -1  -6   55.32    1.58
   3  -1  -6   49.90    1.88
   3  -1  -5   53.23    1.67
   3  -1  -5   58.82    1.77
   3  -1  -5   55.88    1.90
   3  -1  -5   60.28    4.06
   3  -1  -5   55.60    1.93
   3  -1  -5   59.60    1.66
   3  -1  -5   55.18    1.69
   3  -1  -5   52.23    1.78
   3  -1  -5   57.67    1.88
   3  -1  -5   57.19    1.97
   3  -1  -4  916.39   10.03
   3  -1  -4  877.18    9.48
   3  -1  -4  923.39    9.71
   3  -1  -4  868.21    9.87
   3  -1  -4  996.72   10.39
   3  -1  -4  963.93    9.48
   3  -1  -4  959.00   10.10
   3  -1  -4  925.35   16.89
   3  -1  -4  902.51   10.12
   3  -1  -4  897.66   10.16
   3  -1  -3  105.18    2.64
   3  -1  -3  107.31    2.61
   3  -1  -3  114.19    2.45
   3  -1  -3  120.30    2.83
   3  -1  -3  104.94    2.42
   3  -1  -3  106.68    2.49
   3  -1  -3  110.17    2.57
   3  -1  -3  114.66    2.56
   3  -1  -3  110.57    2.63
   3  -1  -3  107.74    2.67
   3  -1  -3  108.45    5.28
   3  -1  -3  104.23    2.62
   3  -1  -2  831.79    9.22
   3  -1  -2  803.66    9.32
   3  -1  -2  849.46   14.86
   3  -1  -2  871.67    9.00
   3  -1  -2  925.57    9.74
   3  -1  -2  835.23    9.20
   3  -1  -2  822.73    9.03
   3  -1  -2  817.62    9.07
   3  -1  -2  892.33    9.26
   3  -1  -2  887.62    9.49
   3  -1  -2  837.40   15.65
   3  -1  -2  840.90    9.42
   3  -1  -2  829.62    9.44
   3  -1  -1   21.71    1.15
   3  -1  -1   21.76    1.16
   3  -1  -1   23.08    2.28
   3  -1  -1   22.65    1.14
   3  -1  -1   24.20    1.25
   3  -1  -1   23.43    1.14
   3  -1  -1   20.96    1.02
   3  -1  -1   23.56    1.22
   3  -1  -1   21.92    1.18
   3  -1  -1   21.97    2.43
   3  -1  -1   21.13    1.13
   3  -1   0  328.01    5.06
   3  -1   0  327.17    4.75
   3  -1   0  349.62    5.17
   3  -1   0  329.94    4.93
   3  -1   0  333.04    9.34
   3  -1   0  337.36    4.96
   3  -1   0  355.46    4.99
   3  -1   0  358.13    5.19
   3  -1   0  325.83    5.04
   3  -1   0  327.61    8.73
   3  -1   0  319.49    4.51
   3  -1   1   20.27    1.13
   3  -1   1   19.03    1.02
   3  -1   1   20.89    2.38
   3  -1   1   18.90    1.06
   3  -1   1   20.16    1.10
   3  -1   1   20.20    1.08
   3  -1   1   15.42    0.89
   3  -1   1   20.26    1.16
   3  -1   1   18.77    1.08
   3  -1   1   18.84    1.10
   3  -1   1   18.95    0.89
   3  -1   2  412.47    5.56
   3  -1   2  414.21   10.30
   3  -1   2  368.60    4.68
   3  -1   2  398.64    5.74
   3  -1   2  401.15    5.49
   3  -1   2  352.97    4.95
   3  -1   2  385.33    5.60
   3  -1   2  415.43    5.86
   3  -1   2  401.91    5.63
   3  -1   2  403.82   10.04
   3  -1   2  419.99    5.64
   3  -1   3   47.27    1.76
   3  -1   3   44.85    1.64
   3  -1   3   47.71    3.43
   3  -1   3   49.47    1.69
   3  -1   3   48.17    3.43
   3  -1   3   48.48    1.72
   3  -1   3   46.23    1.71
   3  -1   3   52.09    1.90
   3  -1   3   41.30    1.72
   3  -1   4  502.05    7.02
   3  -1   4  509.75    6.84
   3  -1   4  511.30    6.90
   3  -1   4  504.09   11.74
   3  -1   4  540.77    6.85
   3  -1   4  488.77    6.78
   3  -1   4  537.39    7.22
   3  -1   5  166.75    3.46
   3  -1   5  161.44    3.46
   3  -1   5  160.21    3.59
   3  -1   5  151.99    6.33
   3  -1   5  165.33    3.42
   3  -1   5  159.36    3.43
   3  -1   5  159.54    3.61
   3  -1   6  142.70    3.29
   3  -1   6  139.47    3.38
   3  -1   6  147.82    3.30
   3  -1   6  148.97    3.52
   3  -1   6  142.96    3.27
   3  -1   6  147.09    3.29
   3  -1   7  303.37    5.02
   3  -1   7  291.63    5.21
   3  -1   7  286.73    5.02
   3  -1   7  305.60    5.10
   3  -1   7  287.67    4.92
   3  -1   7  304.26    5.37
   3  -1   7  288.94    5.36
   3  -1   8   85.40    2.79
   3  -1   8   86.62    2.62
   3  -1   8   85.04    2.74
   3  -1   8   76.52    4.70
   3  -1   8   85.37    2.53
   3  -1   8   85.39    2.57
   3  -1   8   88.34    2.81
   3  -1   9  281.19    5.48
   3  -1   9  287.20    5.17
   3  -1   9  294.94    5.45
   3  -1   9  279.20    9.22
   3  -1   9  295.61    5.24
   3  -1   9  299.81    5.55
   3  -1   9  291.45    5.11
   3  -1  10  331.60    6.00
   3  -1  10  329.97    6.05
   3  -1  11  137.01    3.74
   3  -1  11  142.54    3.88
   3  -1  12   21.41    1.41
   3  -1  12   21.77    1.59
   3  -1  12   20.21    2.74
   3  -1  12   23.99    1.62
   3  -1  12   21.93    1.48
   3  -1  12   25.84    1.65
   3  -1  13  268.50    5.35
   3  -1  13  252.68    9.80
   3  -1  13  284.10    5.90
   3  -1  13  268.72    4.99
   3  -1  13  263.55    5.43
   3  -1  13  275.60    5.67
   3  -1  14  157.68    4.08
   3  -1  14  152.31    7.70
   3  -1  14  157.36    3.68
   3  -1  14  160.35    4.29
   3  -1  14  158.04    4.18
   3  -1  14  161.40    4.41
   3  -1  15  765.58   11.31
   3  -1  15  770.30   10.54
   3  -1  15  804.60   11.00
   3  -1  15  772.63   10.75
   3  -1  15  730.24   17.99
   3  -1  15  805.62   11.27
   3  -1  16    1.90    0.67
   3  -1  16    1.06    0.85
   3  -1  17  228.53    5.64
   3  -1  17  219.05    5.07
   3  -1  17  216.56    5.23
   3  -1  17  211.12    9.55
   3  -1  17  235.90    5.51
   3  -1  18   25.29    1.83
   3  -1  18   25.14    1.78
   3  -1  18   25.13    1.67
   3  -1  18   23.66    3.23
   3  -1  18   23.69    1.71
   3  -1  18   25.11    1.67
   3  -1  19   45.81    2.27
   3  -1  19   52.31    2.59
   3  -1  19   51.55    2.34
   3  -1  19   54.85    2.55
   3  -1  19   49.05    4.53
   3  -1  19   51.44    2.42
   3  -1  19   54.88    2.43
   3  -1  20  315.81    5.93
   3  -1  20  309.73    6.19
   3  -1  21  100.68    3.07
   3  -1  21   98.20    3.23
   3  -1  22   67.96    2.48
   3  -1  22   65.33    2.61
   3  -1  22   66.72    2.40
   3  -1  22   65.65    2.48
   3  -1  23   41.07    1.81
   3  -1  23   39.95    1.81
   3  -1  23   41.61    1.97
   3  -1  23   40.12    1.74
   3  -1  24   90.88    2.53
  -3  -1 -24   98.56    2.65
   3  -1  24   93.05    2.57
  -3  -1 -24   89.82    2.67
   3  -1  24   92.09    2.49
  -3  -1 -25    7.47    0.70
   3  -1  25    6.70    0.65
   3  -1  25    7.82    0.71
  -3  -1 -26   13.55    0.82
   3   0 -27    1.90    0.46
   3   0 -27    1.97    0.41
  -3   0  27    2.23    0.36
  -3   0  26    0.20    0.29
   3   0 -26    0.82    0.41
  -3   0  26   -0.21    0.32
   3   0 -26    0.53    0.38
  -3   0  26    0.89    0.34
  -3   0  25   11.67    0.82
   3   0 -25   12.31    1.01
  -3   0  25   10.17    0.86
   3   0 -25   10.93    0.94
  -3   0  24   77.34    2.15
  -3   0  24   71.85    2.31
   3   0 -24   77.85    2.63
   3   0 -24   73.60    2.53
  -3   0  23   44.22    1.67
  -3   0  23   42.57    3.27
  -3   0  23   42.05    1.82
   3   0 -23   40.39    3.94
   3   0 -23   40.80    2.01
   3   0 -23   40.24    4.04
   3   0 -23   43.23    2.03
  -3   0  23   43.78    3.75
  -3   0  22   41.85    3.35
   3   0 -22   43.62    2.11
   3   0 -22   44.20    4.53
   3   0 -22   43.02    4.24
   3   0 -22   42.20    2.12
  -3   0  21   46.93    3.69
   3   0 -21   52.66    4.79
   3   0 -21   43.47    2.23
   3   0 -21   45.72    4.69
   3   0 -21   47.04    2.28
  -3   0  20    8.82    1.77
   3   0 -20    8.34    1.04
   3   0 -20    7.67    1.05
   3   0 -20    7.92    2.05
   3   0 -20    9.63    1.13
   3   0 -20    8.08    2.08
  -3   0  19  296.50    9.27
   3   0 -19  300.64    6.36
   3   0 -19  289.42   11.73
   3   0 -19  299.86    6.29
   3   0 -19  296.37   12.19
   3   0 -19  306.74    6.26
   3   0 -18  224.08   10.31
   3   0 -18  220.61    5.34
   3   0 -18  219.59   10.47
  -3   0  18  227.08    8.10
   3   0 -17   18.00    1.51
   3   0 -17   18.19    2.91
   3   0 -17   16.70    1.13
  -3   0  17   16.58    2.25
   3   0 -17   18.77    3.16
   3   0 -16   38.62    4.21
   3   0 -16   36.41    2.09
   3   0 -16   40.63    1.73
  -3   0  16   40.42    3.43
   3   0 -16   40.06    2.20
   3   0 -16   40.85    4.41
   3   0 -16   43.08    2.21
   3   0 -15   11.32    1.17
   3   0 -15   12.69    2.67
   3   0 -15    9.17    2.14
   3   0 -15   11.99    1.21
   3   0 -15   10.93    0.97
  -3   0  15   11.27    1.89
   3   0 -15   12.73    0.99
  -3   0  14  299.07    9.24
   3   0 -14  299.81   11.68
   3   0 -14  298.29    5.93
   3   0 -14  288.32   11.12
   3   0 -14  289.11    5.98
   3   0 -14  300.46    6.01
   3   0 -14  294.71    5.06
   3   0 -14  286.30    5.54
   3   0 -14  310.32    5.04
  -3   0  13  400.79   10.83
   3   0 -13  367.12    6.54
   3   0 -13  370.42   12.67
   3   0 -13  394.40   12.73
   3   0 -13  380.71    6.79
   3   0 -13  372.80    6.66
   3   0 -13  366.75    5.78
   3   0 -13  367.52    6.25
   3   0 -13  364.25    5.58
   3   0 -12    7.44    1.75
   3   0 -12    4.83    0.74
   3   0 -12    5.22    0.81
   3   0 -12    3.93    1.37
   3   0 -12    4.54    0.71
   3   0 -12    4.56    0.66
   3   0 -12    4.23    0.59
   3   0 -12    5.05    0.73
  -3   0  12    6.17    1.64
  -3   0  11  272.15    8.53
   3   0 -11  274.29    4.62
   3   0 -11  253.85    4.56
   3   0 -11  273.83    9.96
   3   0 -11  273.51    5.36
   3   0 -11  280.12    5.04
   3   0 -11  272.75    5.22
   3   0 -11  277.72   10.28
   3   0 -11  270.76    5.26
   3   0 -10   29.54    1.39
   3   0 -10   28.06    1.40
   3   0 -10   31.96    3.29
   3   0 -10   29.32    1.62
   3   0 -10   28.15    1.45
   3   0 -10   29.14    1.57
   3   0 -10   33.09    3.51
   3   0 -10   30.32    1.60
   3   0  -9   69.06    2.09
   3   0  -9   74.02    2.43
   3   0  -9   66.40    4.54
   3   0  -9   69.56    2.41
   3   0  -9   70.07    2.24
   3   0  -9   69.37    2.37
   3   0  -8 1189.96   12.24
   3   0  -8 1188.58   12.94
   3   0  -8 1221.10   13.17
   3   0  -8 1253.40   12.34
   3   0  -8 1239.54   12.76
   3   0  -8 1208.61   13.00
   3   0  -7  588.98    7.49
   3   0  -7  610.58    7.98
   3   0  -7  565.80    7.13
   3   0  -7  571.72    7.61
   3   0  -7  605.59    6.96
   3   0  -7  596.11    7.17
   3   0  -7  609.17    7.91
   3   0  -7  601.65    7.79
   3   0  -6   63.35    2.00
   3   0  -6   64.48    2.14
   3   0  -6   68.72    2.02
   3   0  -6   61.57    2.00
   3   0  -6   62.15    1.84
   3   0  -6   62.95    1.85
   3   0  -6   63.37    1.81
   3   0  -6   70.96    2.05
   3   0  -6   63.20    2.12
   3   0  -6   63.12    2.08
   3   0  -6   62.86    4.22
   3   0  -5   20.24    1.11
   3   0  -5   21.76    1.20
   3   0  -5   22.15    1.12
   3   0  -5   20.88    1.12
   3   0  -5   20.37    1.04
   3   0  -5   19.50    1.00
   3   0  -5   21.38    1.03
   3   0  -5   21.52    1.13
   3   0  -5   20.26    1.16
   3   0  -5   20.82    2.38
   3   0  -5   21.87    1.19
   3   0  -4  293.97    4.61
   3   0  -4  310.85    4.93
   3   0  -4  328.55    4.79
   3   0  -4  310.08    4.65
   3   0  -4  298.70    4.53
   3   0  -4  298.69    4.48
   3   0  -4  328.36    4.68
   3   0  -4  294.15    4.34
   3   0  -4  311.57    4.42
   3   0  -4  303.05    4.89
   3   0  -4  308.67    9.15
   3   0  -4  304.12    4.85
   3   0  -3  291.99    4.54
   3   0  -3  309.05    4.80
   3   0  -3  293.58    4.45
   3   0  -3  309.34    4.89
   3   0  -3  324.11    4.76
   3   0  -3  294.88    4.56
   3   0  -3  296.70    4.35
   3   0  -3  302.83    4.50
   3   0  -3  304.73    4.49
   3   0  -3  278.01    3.92
   3   0  -3  309.93    4.39
   3   0  -3  291.56    4.28
   3   0  -3  306.86    4.82
   3   0  -3  298.55    8.84
   3   0  -3  303.43    4.77
   3   0  -2   81.23    4.22
   3   0  -2   78.14    2.12
   3   0  -2   85.14    2.28
   3   0  -2   82.09    1.75
   3   0  -2   85.15    2.29
   3   0  -2   81.99    2.04
   3   0  -2   76.92    1.97
   3   0  -2   82.60    2.05
   3   0  -2   91.30    2.30
   3   0  -2   83.77    2.25
   3   0  -2   82.33    2.00
   3   0  -2   85.26    2.19
   3   0  -2   84.99    2.16
   3   0  -2   81.38    2.28
   3   0  -2   88.18    4.67
   3   0  -2   86.66    2.32
   3   0  -1   96.09    1.82
   3   0  -1   94.46    4.53
   3   0  -1   90.08    2.30
   3   0  -1   86.59    2.31
   3   0  -1   94.87    1.98
   3   0  -1   95.03    2.33
   3   0  -1   90.23    2.05
   3   0  -1   92.45    2.14
   3   0  -1   98.06    2.39
   3   0  -1   97.68    2.43
   3   0  -1   92.12    2.05
   3   0  -1   95.23    2.46
   3   0  -1   99.69    4.93
   3   0  -1   94.43    2.41
   3   0  -1   90.27    2.26
   3   0  -1   97.57    2.38
   3   0   0   32.69    1.37
   3   0   0   31.49    2.81
   3   0   0   29.59    1.31
   3   0   0   29.23    1.21
   3   0   0   31.83    1.13
   3   0   0   29.47    1.12
   3   0   0   28.55    1.26
   3   0   0   30.43    1.00
   3   0   0   29.51    2.58
   3   0   0   26.29    1.23
   3   0   0   31.39    1.27
   3   0   0   29.16    1.20
   3   0   0   27.47    1.24
   3   0   0   29.76    1.29
   3   0   1   69.35    2.01
   3   0   1   71.30    4.19
   3   0   1   65.90    1.78
   3   0   1   66.12    1.75
   3   0   1   66.93    1.95
   3   0   1   70.61    1.64
   3   0   1   66.05    1.97
   3   0   1   67.84    3.89
   3   0   1   73.05    1.98
   3   0   1   64.74    1.82
   3   0   1   68.87    2.00
   3   0   1   66.87    1.95
   3   0   2  995.69   16.79
   3   0   2  972.86   10.03
   3   0   2  931.01    9.35
   3   0   2  919.40    9.77
   3   0   2  978.00    9.23
   3   0   2  952.28   16.19
   3   0   2  906.18    9.54
   3   0   2  950.35    9.93
   3   0   2  942.36   10.06
   3   0   2  877.11    9.70
   3   0   2  928.95    9.51
   3   0   2  882.66    8.92
   3   0   3   23.23    2.40
   3   0   3   21.49    1.10
   3   0   3   20.51    0.92
   3   0   3   20.61    1.03
   3   0   3   18.22    0.85
   3   0   3   19.70    1.08
   3   0   3   18.34    1.06
   3   0   3   19.65    0.93
   3   0   3   17.49    2.09
   3   0   3   19.18    0.99
   3   0   3   19.05    1.03
   3   0   3   19.41    1.09
   3   0   4  513.10    6.40
   3   0   4  555.89   12.05
   3   0   4  532.87    6.51
   3   0   4  521.02    5.89
   3   0   4  497.73    6.64
   3   0   4  529.62    6.78
   3   0   4  477.33    6.45
   3   0   4  542.27    6.25
   3   0   4  519.35   11.66
   3   0   4  514.39    6.74
   3   0   4  505.51    6.42
   3   0   4  499.65    6.04
   3   0   4  508.53    6.30
   3   0   5   47.28    1.58
   3   0   5   47.23    1.36
   3   0   5   45.09    1.70
   3   0   5   44.78    1.66
   3   0   5   46.07    1.74
   3   0   5   50.21    1.66
   3   0   5   44.69    1.61
   3   0   5   44.09    1.40
   3   0   5   45.11    1.57
   3   0   5   47.05    1.77
   3   0   6    8.40    0.80
   3   0   6    7.82    0.72
   3   0   6    8.21    0.68
   3   0   6    7.58    0.72
   3   0   6    7.87    0.56
   3   0   6    8.49    0.89
   3   0   6    6.69    0.61
   3   0   6    8.05    0.76
   3   0   6    7.36    0.71
   3   0   7  613.92    7.94
   3   0   7  605.52    7.77
   3   0   7  637.20    7.44
   3   0   7  636.00    7.78
   3   0   7  622.37    7.91
   3   0   7  619.41    7.82
   3   0   7  634.68    8.15
   3   0   7  589.94    8.28
   3   0   7  635.68    7.47
   3   0   7  628.54    7.41
   3   0   8  134.63    2.84
   3   0   8  131.00    3.15
   3   0   8  134.49    3.11
   3   0   8  134.58    3.21
   3   0   8  140.66    3.38
   3   0   8  129.04    3.40
   3   0   8  141.16    2.97
   3   0   8  140.09    3.36
   3   0   9   64.08    2.29
   3   0   9   60.30    2.23
   3   0   9   62.62    2.17
   3   0   9   58.38    2.01
   3   0   9   64.48    2.24
   3   0   9   63.21    2.10
   3   0   9   60.13    2.14
   3   0   9   67.04    2.02
   3   0  10   27.41    2.92
   3   0  10   26.61    1.49
   3   0  10   25.76    1.46
   3   0  10   25.20    1.50
   3   0  10   26.30    1.46
   3   0  10   23.09    1.33
   3   0  10   25.60    1.45
   3   0  10   24.42    1.55
   3   0  10   25.90    1.39
   3   0  10   23.47    1.37
   3   0  10   25.97    1.26
   3   0  11  429.51   12.26
   3   0  11  453.51    7.11
   3   0  11  495.99    7.28
   3   0  11  451.52    7.21
   3   0  11  460.40    6.98
   3   0  11  443.47    6.88
   3   0  11  462.40    7.14
   3   0  11  453.00    7.54
   3   0  11  448.17    6.84
   3   0  11  482.05    6.39
   3   0  12  286.59   10.19
   3   0  12  301.39    5.53
   3   0  12  291.37    5.33
   3   0  12  299.58    5.61
   3   0  12  288.20    5.96
   3   0  12  293.84    5.62
   3   0  12  292.26    5.64
   3   0  12  279.97    5.46
   3   0  13   54.43    2.28
   3   0  13   55.41    2.20
   3   0  13   60.07    2.37
   3   0  13   57.92    2.43
   3   0  13   54.16    2.35
   3   0  13   58.00    2.61
   3   0  13   51.53    2.29
   3   0  13   55.53    4.57
   3   0  14    1.75    0.64
   3   0  14    1.79    0.51
   3   0  14    1.80    0.62
   3   0  14    2.70    0.63
   3   0  14    2.52    0.61
   3   0  14    1.01    0.80
   3   0  14    1.53    0.47
   3   0  15  313.01    6.10
   3   0  15  313.08    5.72
   3   0  15  312.45    6.24
   3   0  15  312.67    6.63
   3   0  15  307.52   11.42
   3   0  15  333.10    6.09
   3   0  15  319.60    6.34
   3   0  16    4.39    0.79
   3   0  16    4.06    0.67
   3   0  16    5.20    0.89
   3   0  16    3.95    0.72
   3   0  16    4.83    0.88
   3   0  16    4.45    0.82
   3   0  16    3.69    1.31
   3   0  16    4.47    0.83
   3   0  17  613.48    9.55
   3   0  17  640.33   10.21
   3   0  17  596.98   16.69
   3   0  18   34.54    3.90
   3   0  18   33.52    2.12
   3   0  18   36.10    2.02
   3   0  18   34.24    2.01
   3   0  18   32.30    1.99
   3   0  18   37.37    2.08
   3   0  19    3.55    0.74
   3   0  19    5.15    0.82
   3   0  19    5.47    0.82
   3   0  19    4.46    0.79
   3   0  19    5.11    1.74
   3   0  19    2.59    0.69
   3   0  20   80.07    3.02
   3   0  20   85.78    5.97
   3   0  20   92.33    3.12
   3   0  20   92.13    3.22
   3   0  20   91.41    3.43
   3   0  21    4.07    0.72
  -3   0 -21    3.44    0.68
   3   0  21    3.17    0.75
   3   0  21    2.59    0.67
   3   0  21    3.34    0.67
   3   0  21    2.02    1.19
  -3   0 -22   -0.50    0.36
   3   0  22    0.31    0.41
   3   0  22    0.62    0.42
   3   0  23   -0.03    0.38
   3   0  23    0.15    0.40
   3   0  23    0.75    0.41
  -3   0 -23    0.22    0.39
  -3   0 -23    0.36    0.34
   3   0  24   47.20    1.94
   3   0  24   43.96    1.98
  -3   0 -24   49.82    1.92
   3   0  24   46.41    1.87
  -3   0 -24   41.81    1.81
   3   0  24   46.09    1.83
   3   0  25    1.00    0.39
   3   0  25   -0.12    0.37
   3   0  25    1.01    0.34
  -3   0 -25    0.52    0.32
   3   0  25    0.28    0.32
  -3   0 -26   15.57    0.93
   3   0  26   14.47    0.88
   3   0  26   14.45    0.90
   3   1 -26   22.30    1.30
  -3   1  26   21.21    0.95
   3   1 -26   21.66    1.11
  -3   1  25  127.13    2.66
  -3   1  25  123.48    2.84
   3   1 -25  127.43    3.00
   3   1 -25  128.64    3.02
   3   1 -25  123.18    3.39
  -3   1  24   15.22    0.87
   3   1 -24   16.17    1.14
   3   1 -24   16.23    1.32
  -3   1  24   14.43    1.00
   3   1 -24   14.49    1.09
  -3   1  23   21.09    1.09
   3   1 -23   21.68    1.39
  -3   1  23   20.39    1.25
   3   1 -23   22.99    1.43
  -3   1  22   28.00    2.56
   3   1 -22   34.02    3.59
   3   1 -22   31.14    1.75
   3   1 -22   33.52    1.79
   3   1 -22   30.56    3.58
   3   1 -22   32.23    1.78
  -3   1  21   94.37    4.82
   3   1 -21   96.87    3.17
   3   1 -21   95.06    6.56
   3   1 -21   96.02    3.24
   3   1 -21   93.66    6.14
   3   1 -21   99.13    3.25
  -3   1  20  179.57    6.85
   3   1 -20  188.10    4.63
   3   1 -20  182.20    9.19
   3   1 -20  186.16    4.74
   3   1 -20  185.65    8.88
   3   1 -20  188.04    4.69
  -3   1  19  100.29    5.17
   3   1 -19  102.72    3.41
   3   1 -19   90.89    6.58
   3   1 -19   96.08    3.42
   3   1 -19  101.21    6.66
   3   1 -19   97.90    3.37
  -3   1  18   56.05    4.03
   3   1 -18   59.12    5.16
   3   1 -18   54.76    2.54
   3   1 -18   56.65    2.54
   3   1 -18   56.33    5.20
  -3   1  17  190.69    7.43
   3   1 -17  180.74    9.33
   3   1 -17  187.20    9.09
   3   1 -17  183.09    4.75
  -3   1  16  162.45    6.95
   3   1 -16  159.79    4.26
   3   1 -16  156.16    8.50
   3   1 -16  155.88    4.43
   3   1 -16  161.76    8.35
   3   1 -16  152.73    4.26
  -3   1  15   22.92    2.74
   3   1 -15   22.48    1.57
   3   1 -15   21.99    3.24
   3   1 -15   23.58    3.11
   3   1 -15   24.16    1.73
   3   1 -14   34.20    1.51
  -3   1  14   32.46    3.13
   3   1 -14   35.50    1.89
   3   1 -14   35.30    3.91
   3   1 -14   34.95    2.03
   3   1 -14   35.13    3.78
  -3   1  13   36.82    3.31
   3   1 -13   38.16    1.93
   3   1 -13   38.36    4.10
   3   1 -13   39.46    3.90
   3   1 -13   32.76    1.84
   3   1 -13   34.58    1.99
   3   1 -12  405.49    5.91
   3   1 -12  419.71    6.79
   3   1 -12  391.72   12.57
   3   1 -12  414.81   12.48
   3   1 -12  411.67    6.89
   3   1 -12  428.03    7.29
   3   1 -11  257.28    5.34
   3   1 -11  257.36    4.36
   3   1 -11  247.05    4.32
   3   1 -11  258.23    4.99
   3   1 -11  266.67    9.97
   3   1 -11  246.84    9.25
   3   1 -11  258.86    5.10
   3   1 -10   37.86    1.76
   3   1 -10   36.65    3.63
   3   1 -10   38.77    1.59
   3   1 -10   35.58    3.45
   3   1 -10   37.90    1.80
   3   1 -10   40.21    1.96
   3   1 -10   36.82    1.87
   3   1 -10   38.05    1.55
   3   1 -10   37.21    1.55
   3   1  -9   30.90    1.41
   3   1  -9   32.89    1.71
   3   1  -9   33.49    1.76
   3   1  -9   31.29    1.42
   3   1  -9   32.65    3.14
   3   1  -9   30.79    1.57
   3   1  -9   30.27    1.35
   3   1  -9   35.28    1.66
   3   1  -9   32.66    3.27
   3   1  -8  228.07    3.92
   3   1  -8  235.14    4.15
   3   1  -8  218.87    3.96
   3   1  -8  226.94    4.61
   3   1  -8  226.33    4.48
   3   1  -8  250.23    8.59
   3   1  -8  222.79    4.38
   3   1  -8  217.84    3.82
   3   1  -8  234.27    4.76
   3   1  -8  233.06    4.39
   3   1  -7   35.39    1.41
   3   1  -7   38.61    1.58
   3   1  -7   40.42    1.72
   3   1  -7   37.79    1.48
   3   1  -7   36.29    1.49
   3   1  -7   36.30    1.72
   3   1  -7   37.97    1.67
   3   1  -7   38.18    1.81
   3   1  -7   40.94    1.69
   3   1  -6   48.42    1.61
   3   1  -6   50.11    1.80
   3   1  -6   51.00    1.89
   3   1  -6   52.99    2.18
   3   1  -6   49.46    1.65
   3   1  -6   54.27    1.75
   3   1  -6   48.61    1.68
   3   1  -6   51.17    2.00
   3   1  -6   51.14    1.89
   3   1  -6   47.35    2.02
   3   1  -6   50.35    1.85
   3   1  -5   59.25    1.94
   3   1  -5   56.11    1.92
   3   1  -5   56.41    2.22
   3   1  -5   55.44    2.02
   3   1  -5   59.30    1.80
   3   1  -5   56.41    1.78
   3   1  -5   55.24    1.75
   3   1  -5   58.04    1.74
   3   1  -5   57.81    1.72
   3   1  -5   55.65    1.95
   3   1  -5   53.43    1.68
   3   1  -5   53.04    3.84
   3   1  -5   58.85    1.98
   3   1  -4  857.47    9.37
   3   1  -4  937.14   10.18
   3   1  -4  950.87   10.96
   3   1  -4  938.96   10.62
   3   1  -4  902.64   10.19
   3   1  -4 1024.32   10.07
   3   1  -4  968.08    9.98
   3   1  -4  922.78    9.75
   3   1  -4  899.26    9.56
   3   1  -4  950.08    9.72
   3   1  -4  856.68   17.94
   3   1  -4  936.83   10.35
   3   1  -4  949.01   17.09
   3   1  -4  944.34   10.32
   3   1  -3  101.28    2.63
   3   1  -3  113.99    2.63
   3   1  -3  103.45    2.90
   3   1  -3  112.70    2.98
   3   1  -3  112.91    2.87
   3   1  -3  109.32    2.55
   3   1  -3  102.02    2.31
   3   1  -3  114.65    2.62
   3   1  -3  105.53    2.39
   3   1  -3  110.41    2.47
   3   1  -3  118.43    2.81
   3   1  -3  108.01    2.10
   3   1  -3  106.12    2.24
   3   1  -3  108.00    5.29
   3   1  -3  115.11    2.72
   3   1  -2  818.64    8.46
   3   1  -2  838.43    8.22
   3   1  -2  849.82    9.15
   3   1  -2  871.87    9.95
   3   1  -2  875.30   10.06
   3   1  -2  843.80    9.75
   3   1  -2  820.73    9.52
   3   1  -2  797.78    9.43
   3   1  -2  875.13   15.14
   3   1  -2  928.55    9.44
   3   1  -2  807.45    8.63
   3   1  -2  830.46    8.84
   3   1  -2  866.99    9.14
   3   1  -2  837.30    9.79
   3   1  -2  855.95    9.53
   3   1  -2  854.13   15.84
   3   1  -2  859.29    9.47
   3   1  -1   20.39    0.88
   3   1  -1   21.55    0.87
   3   1  -1   22.53    1.06
   3   1  -1   22.11    1.25
   3   1  -1   22.95    1.25
   3   1  -1   20.96    1.17
   3   1  -1   21.14    2.20
   3   1  -1   22.47    1.22
   3   1  -1   22.06    1.11
   3   1  -1   20.20    0.95
   3   1  -1   20.81    1.00
   3   1  -1   21.24    1.08
   3   1  -1   22.52    1.19
   3   1  -1   20.84    1.19
   3   1  -1   22.86    1.20
   3   1  -1   23.31    2.50
   3   1  -1   24.34    1.18
   3   1   0  340.56    8.78
   3   1   0  320.62    5.10
   3   1   0  308.84    4.96
   3   1   0  326.66    5.20
   3   1   0  334.44    5.22
   3   1   0  322.23    4.19
   3   1   0  327.72    4.12
   3   1   0  339.15    5.00
   3   1   0  322.12    4.44
   3   1   0  339.33    4.55
   3   1   0  340.15    5.25
   3   1   0  329.32    4.92
   3   1   0  334.35    4.52
   3   1   0  352.85    9.61
   3   1   0  343.68    4.98
   3   1   0  346.23    4.89
   3   1   0  340.59    4.89
   3   1   1   17.49    1.09
   3   1   1   17.91    1.10
   3   1   1   18.33    1.09
   3   1   1   20.08    1.12
   3   1   1   20.35    0.89
   3   1   1   18.40    0.80
   3   1   1   18.77    1.05
   3   1   1   20.13    0.98
   3   1   1   21.43    1.07
   3   1   1   18.39    1.10
   3   1   1   18.78    0.86
   3   1   1   20.29    1.09
   3   1   1   16.54    2.00
   3   1   1   19.08    1.03
   3   1   1   20.31    1.11
   3   1   2  405.57    5.86
   3   1   2  401.68    5.89
   3   1   2  404.90    5.79
   3   1   2  414.21    5.87
   3   1   2  460.09    5.20
   3   1   2  405.47    6.10
   3   1   2  403.95    6.04
   3   1   2  409.87   10.13
   3   1   2  429.52   10.85
   3   1   2  453.58    5.98
   3   1   2  391.98    5.80
   3   1   3   63.80    1.57
   3   1   3   44.77    1.62
   3   1   3   47.12    1.68
   3   1   3   54.83    1.79
   3   1   3   60.46    1.46
   3   1   3   50.42    1.88
   3   1   3   54.88    1.99
   3   1   3   49.09    3.42
   3   1   3   49.20    1.81
   3   1   3   56.38    3.88
   3   1   3   60.80    1.88
   3   1   4  560.25   12.54
   3   1   4  566.34    7.72
   3   1   4  582.22    7.62
   3   1   4  560.08    7.62
   3   1   4  574.61    7.48
   3   1   4  594.23    7.50
   3   1   4  583.26    7.68
   3   1   5  180.65    6.90
   3   1   5  177.07    3.70
   3   1   5  190.69    3.77
   3   1   5  183.19    3.69
   3   1   5  202.47    3.85
   3   1   5  172.66    3.72
   3   1   5  219.80    2.98
   3   1   5  203.16    3.80
   3   1   5  175.19    3.37
   3   1   5  186.04    3.62
   3   1   5  201.92    3.54
   3   1   6  140.07    3.50
   3   1   6  149.41    2.54
   3   1   6  169.50    3.57
   3   1   6  169.84    3.47
   3   1   6  193.71    3.58
   3   1   6  181.50    3.70
   3   1   6  159.85    3.53
   3   1   6  171.21    3.53
   3   1   6  179.19    3.64
   3   1   6  171.96    3.36
   3   1   6  210.97    3.47
   3   1   7  292.59    4.89
   3   1   7  351.41    5.62
   3   1   7  327.48    4.83
   3   1   7  336.25    5.44
   3   1   7  357.88    5.37
   3   1   7  367.61    5.44
   3   1   7  374.13    5.67
   3   1   7  328.42    5.49
   3   1   7  325.94    5.17
   3   1   7  390.64    6.17
   3   1   7  296.46    5.24
   3   1   8   83.98    2.41
   3   1   8   97.90    2.77
   3   1   8   89.83    2.68
   3   1   8  106.72    2.77
   3   1   8   95.46    2.76
   3   1   8   95.26    2.57
   3   1   8   92.79    2.61
   3   1   8   86.58    2.63
   3   1   8   79.10    4.82
   3   1   8   83.40    2.57
   3   1   8  100.32    3.03
   3   1   8   86.53    2.52
   3   1   9  295.42    5.28
   3   1   9  302.40    5.22
   3   1   9  288.53    5.52
   3   1   9  294.16    5.19
   3   1   9  304.57    5.33
   3   1   9  293.34    5.05
   3   1   9  277.74    5.13
   3   1   9  280.41    4.94
   3   1   9  290.41    9.46
   3   1  10  328.23    5.35
   3   1  10  330.95    5.73
   3   1  10  341.74    5.92
   3   1  10  327.49    5.68
   3   1  11  132.27    6.61
   3   1  11  142.72    3.51
   3   1  11  140.13    3.56
   3   1  11  136.50    3.62
   3   1  11  136.88    3.27
   3   1  11  128.87    3.49
   3   1  11  134.52    3.53
   3   1  11  136.00    3.59
   3   1  12   20.07    2.63
   3   1  12   23.24    1.41
   3   1  12   22.12    1.40
   3   1  12   22.45    1.57
   3   1  12   22.75    1.48
   3   1  12   22.62    1.47
   3   1  12   23.64    1.34
   3   1  12   23.07    1.47
   3   1  12   22.80    1.49
   3   1  12   23.14    1.46
   3   1  13  251.84    9.72
   3   1  13  270.41    5.29
   3   1  13  266.13    5.25
   3   1  13  253.93    5.37
   3   1  13  274.34    4.93
   3   1  13  252.99    5.19
   3   1  13  260.45    5.31
   3   1  13  269.79    5.44
   3   1  13  269.13    5.41
   3   1  14  155.08    3.97
   3   1  14  159.00    4.16
   3   1  14  148.70    4.12
   3   1  14  143.99    3.83
   3   1  14  154.25    4.07
   3   1  14  148.96    7.57
   3   1  15  744.89   18.01
   3   1  15  779.52   10.45
   3   1  15  765.37   11.15
   3   1  15  791.91   10.77
   3   1  15  762.47   10.32
   3   1  15  781.93   10.68
   3   1  15  754.28   10.73
   3   1  15  764.79   10.88
   3   1  16    1.10    0.60
   3   1  16    2.48    1.26
   3   1  17  224.02    9.71
   3   1  17  216.23    4.80
   3   1  17  215.50    5.16
   3   1  17  213.33    5.14
   3   1  17  218.92    4.99
   3   1  17  230.27    5.58
   3   1  18   23.12    3.12
   3   1  18   23.31    1.48
   3   1  18   23.32    1.65
   3   1  18   23.76    1.68
   3   1  18   24.34    1.61
   3   1  18   24.90    1.77
  -3   1 -19   57.38    2.35
   3   1  19   51.91    2.42
   3   1  19   53.27    2.32
   3   1  19   53.42    2.19
   3   1  19   51.67    2.54
   3   1  19   53.80    2.43
   3   1  20  296.67    5.68
   3   1  20  285.32    5.25
   3   1  20  284.74    5.83
  -3   1 -21  106.84    3.12
   3   1  21   99.59    2.76
   3   1  21   96.30    3.13
   3   1  22   63.06    2.37
   3   1  22   65.27    2.60
  -3   1 -22   68.66    2.41
   3   1  22   67.07    2.48
   3   1  23   40.99    1.74
  -3   1 -23   40.52    1.75
   3   1  23   40.20    1.96
   3   1  23   39.46    1.76
   3   1  24   94.82    2.52
   3   1  24   94.49    2.58
  -3   1 -24   96.51    2.59
   3   1  24   93.14    2.79
   3   1  25    8.41    0.72
   3   1  25    7.85    0.67
  -3   1 -25    7.64    0.71
   3   1  25    6.15    0.69
   3   2 -25   83.13    2.28
   3   2 -24   19.90    1.06
   3   2 -24   20.19    1.23
  -3   2  24   17.10    0.87
   3   2 -24   19.56    1.24
  -3   2  23   20.01    1.10
   3   2 -23   19.41    1.13
   3   2 -23   19.26    1.11
   3   2 -23   20.27    1.35
  -3   2  23   19.08    0.97
   3   2 -23   17.83    1.31
   3   2 -22    6.73    0.92
   3   2 -22    7.61    0.85
   3   2 -22    7.12    0.89
  -3   2  22    6.41    0.68
   3   2 -22    6.23    0.75
   3   2 -21   50.56    2.44
  -3   2  21   50.68    1.90
   3   2 -21   51.08    2.07
   3   2 -21   51.37    2.38
   3   2 -21   49.10    2.06
   3   2 -20    7.59    1.05
  -3   2  20    7.27    1.23
   3   2 -20    7.79    0.89
   3   2 -20    5.94    1.60
   3   2 -20    6.59    0.94
   3   2 -20    7.45    1.76
   3   2 -20    7.99    0.93
   3   2 -19   51.51    2.64
  -3   2  19   51.78    3.41
   3   2 -19   53.74    4.50
   3   2 -19   49.51    2.19
   3   2 -19   51.65    2.56
   3   2 -19   52.05    2.24
   3   2 -19   54.88    4.79
   3   2 -18   89.27    3.55
  -3   2  18   90.93    4.77
   3   2 -18   85.67    5.74
   3   2 -18   90.66    3.03
   3   2 -18   91.77    3.48
   3   2 -18   90.37    3.01
   3   2 -18   93.12    6.25
   3   2 -17   95.14    3.13
   3   2 -17   93.53    6.37
   3   2 -17   93.41    3.71
  -3   2  17   95.34    5.07
   3   2 -17  101.74    6.24
   3   2 -17   97.61    3.17
   3   2 -17   89.12    3.52
   3   2 -17  102.82    3.74
   3   2 -16  348.54   12.36
   3   2 -16  367.69   12.09
   3   2 -16  361.26    6.51
  -3   2  16  374.67   10.39
   3   2 -15   60.97    4.82
   3   2 -15   64.42    2.55
  -3   2  15   67.01    4.43
   3   2 -15   61.75    2.92
   3   2 -15   65.82    5.23
   3   2 -14  586.89    9.68
   3   2 -14  542.85    7.22
   3   2 -14  538.95   14.63
   3   2 -14  578.50    8.47
   3   2 -14  573.34    8.38
   3   2 -14  577.30   15.67
  -3   2  14  585.19   13.73
   3   2 -14  576.51    9.66
   3   2 -14  571.55    9.81
   3   2 -13   60.03    2.79
  -3   2  13   51.25    3.91
   3   2 -13   54.27    1.91
   3   2 -13   53.74    2.66
   3   2 -13   60.63    2.36
   3   2 -13   56.97    4.67
   3   2 -13   55.07    2.77
   3   2 -13   48.36    2.40
   3   2 -13   56.14    4.49
   3   2 -13   57.79    2.15
   3   2 -12  243.33    4.30
   3   2 -12  248.03    5.90
   3   2 -12  263.03    5.96
   3   2 -12  248.76    4.97
   3   2 -12  254.27    9.79
   3   2 -12  249.45    5.85
   3   2 -12  255.48    4.82
   3   2 -12  261.11    9.51
   3   2 -11  374.99    5.59
   3   2 -11  381.79    7.36
   3   2 -11  371.06    7.30
   3   2 -11  389.08    7.33
   3   2 -11  370.20   11.66
   3   2 -11  379.58    6.25
   3   2 -11  379.01    6.78
   3   2 -11  386.06    6.33
   3   2 -11  391.24    6.21
   3   2 -10  107.04    2.69
   3   2 -10  106.21    3.32
   3   2 -10  109.30    3.65
   3   2 -10  103.26    3.63
   3   2 -10  113.15    3.68
   3   2 -10  107.27    5.98
   3   2 -10  110.22    3.03
   3   2 -10  105.35    3.27
   3   2 -10  110.49    3.07
   3   2 -10  109.11    3.04
   3   2  -9   10.75    0.86
   3   2  -9   11.15    1.04
   3   2  -9   10.94    1.16
   3   2  -9   12.88    1.27
   3   2  -9   12.06    1.23
   3   2  -9   11.97    2.06
   3   2  -9   11.34    0.96
   3   2  -9   13.15    1.13
   3   2  -9   11.78    0.98
   3   2  -9   12.42    1.04
   3   2  -8  176.87    3.50
   3   2  -8  174.53    4.08
   3   2  -8  168.06    4.36
   3   2  -8  168.39    4.48
   3   2  -8  169.54    4.45
   3   2  -8  169.45    7.27
   3   2  -8  168.93    3.71
   3   2  -8  167.85    4.11
   3   2  -8  170.89    3.76
   3   2  -8  173.67    3.93
   3   2  -7   67.76    2.05
   3   2  -7   68.21    2.42
   3   2  -7   65.83    2.65
   3   2  -7   63.90    2.66
   3   2  -7   65.94    2.20
   3   2  -7   64.98    2.46
   3   2  -7   65.35    2.35
   3   2  -7   67.99    2.22
   3   2  -6  629.12    7.61
   3   2  -6  625.35    8.47
   3   2  -6  641.90    9.16
   3   2  -6  632.05    8.02
   3   2  -6  631.98    8.77
   3   2  -6  611.73    8.41
   3   2  -5  241.34    4.36
   3   2  -5  239.20    4.00
   3   2  -5  239.93    4.57
   3   2  -5  238.41    5.02
  -3   2   5  239.76    4.31
   3   2  -5  239.40    4.30
   3   2  -5  244.53    4.87
   3   2  -5  233.95   11.96
   3   2  -5  227.61    4.58
   3   2  -4   10.07    0.86
   3   2  -4   10.89    0.80
   3   2  -4    9.41    0.79
   3   2  -4    8.62    0.88
   3   2  -4   11.16    2.76
  -3   2   4   10.51    0.89
   3   2  -4   10.43    0.98
   3   2  -4   10.70    1.07
   3   2  -4    9.79    0.98
   3   2  -4   10.60    0.86
   3   2  -4    9.06    0.81
   3   2  -3  437.84   11.16
   3   2  -3  450.53    6.18
   3   2  -3  457.29    5.97
   3   2  -3  452.37    5.88
   3   2  -3  463.53    6.08
   3   2  -3  455.06    5.81
   3   2  -3  451.47    7.39
   3   2  -3  454.47    7.08
   3   2  -3  421.87    6.64
   3   2  -3  460.01    6.99
   3   2  -3  439.35    6.43
   3   2  -2  108.69    5.33
   3   2  -2  108.92    2.64
   3   2  -2  113.49    2.53
   3   2  -2  115.56    2.66
   3   2  -2  109.43    2.61
   3   2  -2  110.23    2.45
   3   2  -2  107.74    3.23
   3   2  -2  104.26    3.38
   3   2  -2  107.54    3.13
   3   2  -2  104.77    2.95
   3   2  -2  105.42    3.02
   3   2  -2  109.41    2.79
   3   2  -1  106.50    2.56
   3   2  -1  100.93    5.01
   3   2  -1  108.84    2.41
   3   2  -1  104.80    2.51
   3   2  -1   98.88    2.54
   3   2  -1  106.65    2.44
   3   2  -1  105.80    3.15
   3   2  -1  101.45    2.98
   3   2  -1  102.49    3.24
   3   2  -1  102.61    6.07
   3   2  -1   98.12    2.76
   3   2  -1   96.81    2.82
   3   2  -1  105.13    3.01
   3   2  -1  101.85    2.63
   3   2   0  526.14    6.61
   3   2   0  506.76   11.61
   3   2   0  515.99    6.21
   3   2   0  514.51    6.77
   3   2   0  521.61    6.46
   3   2   0  531.38    6.30
   3   2   0  512.17    7.59
   3   2   0  516.61    7.80
   3   2   0  510.93    7.55
   3   2   0  513.43   13.30
   3   2   0  489.65    7.01
   3   2   0  508.81    7.33
   3   2   0  548.84   11.50
   3   2   0  506.11    7.44
   3   2   0  510.35    6.74
   3   2   1  645.61    7.58
   3   2   1  624.81   13.02
   3   2   1  657.21    8.02
   3   2   1  668.73    7.43
   3   2   1  623.78    7.48
   3   2   1  618.58    8.59
   3   2   1  629.58    8.05
   3   2   1  635.81    8.64
   3   2   1  644.98   14.73
   3   2   1  630.44    8.78
   3   2   1  633.74    8.58
   3   2   1  640.61   12.70
   3   2   1  622.65    8.13
   3   2   1  613.77    8.53
   3   2   1  623.05    7.68
   3   2   2   22.96    1.26
   3   2   2   21.76    1.12
   3   2   2   21.07    1.33
   3   2   2   20.46    1.38
   3   2   2   22.13    1.44
   3   2   2   23.88    1.48
   3   2   2   19.40    2.06
   3   2   2   21.17    1.26
   3   2   2   19.33    1.29
   3   2   2   20.78    1.08
   3   2   3  637.25    8.08
   3   2   3  577.53    8.73
   3   2   3  589.43    7.67
   3   2   3  660.57    8.63
   3   2   3  623.26    8.42
   3   2   3  588.72    8.59
   3   2   3  647.48    8.20
   3   2   3  652.83    7.77
   3   2   4   70.85    2.14
   3   2   4   71.02    2.31
   3   2   4   69.25    2.13
   3   2   4   67.20    2.35
   3   2   4   82.17    2.49
   3   2   4   78.90    2.55
   3   2   4   72.19    2.00
   3   2   4   72.17    2.58
   3   2   4   78.27    2.37
   3   2   5   21.63    1.27
   3   2   5   21.86    1.20
   3   2   5   23.13    1.36
   3   2   5   23.14    1.42
   3   2   5   23.02    1.22
   3   2   5   23.13    1.41
   3   2   5   22.81    1.37
   3   2   6  321.71    5.22
   3   2   6  342.41    5.76
   3   2   6  350.37    6.03
   3   2   6  321.18    5.23
   3   2   6  360.04    5.37
   3   2   6  364.10    6.07
   3   2   6  312.10    5.46
   3   2   7   57.75    2.20
   3   2   7   55.11    2.01
   3   2   7   62.01    2.33
   3   2   7   58.97    2.38
   3   2   7   58.91    2.10
   3   2   7   59.72    2.21
   3   2   7   61.05    2.45
   3   2   7   59.14    4.06
   3   2   8   30.01    2.95
   3   2   8   34.48    1.64
   3   2   8   31.36    1.53
   3   2   8   31.20    1.54
   3   2   8   33.15    1.77
   3   2   8   33.05    1.80
   3   2   8   31.63    1.71
   3   2   8   33.41    1.73
   3   2   9  474.16   12.48
   3   2   9  549.99    7.73
   3   2   9  492.79    7.17
   3   2   9  483.22    7.22
   3   2   9  539.46    7.93
   3   2   9  503.07    7.93
   3   2   9  492.34    7.93
   3   2   9  457.05    7.80
   3   2   9  511.80    7.77
   3   2   9  588.76    8.42
   3   2  10    8.22    0.93
   3   2  10    7.73    0.82
   3   2  10    7.04    0.81
   3   2  10    8.29    0.96
   3   2  10    7.18    0.89
   3   2  10    6.02    0.87
   3   2  10    9.73    1.11
   3   2  10    7.79    0.89
   3   2  10    8.10    0.85
   3   2  11  568.24   14.24
   3   2  11  614.07    8.30
   3   2  11  583.40    8.35
   3   2  11  574.20    8.79
   3   2  11  630.77    9.01
   3   2  11  649.86    9.05
   3   2  11  617.05    9.21
   3   2  11  556.56    8.77
   3   2  11  656.78    8.44
   3   2  12   96.50    5.74
   3   2  12  110.30    3.39
   3   2  12  110.39    3.11
   3   2  12  102.82    3.11
   3   2  12  103.12    3.36
   3   2  12  108.01    3.36
   3   2  12  113.25    3.01
   3   2  12  104.94    3.33
   3   2  13  202.89    8.53
   3   2  13  230.35    5.11
   3   2  13  217.91    4.60
   3   2  13  217.87    4.73
   3   2  13  211.71    4.92
   3   2  13  209.19    4.96
   3   2  13  206.60    4.96
   3   2  13  210.72    4.90
   3   2  13  216.68    5.06
   3   2  13  199.04    4.91
   3   2  14   51.21    2.38
   3   2  14   51.37    2.38
   3   2  14   51.00    2.44
   3   2  14   48.32    4.14
   3   2  15  179.87    4.59
   3   2  15  176.05    4.51
   3   2  15  162.61    7.74
   3   2  15  171.71    4.56
   3   2  16   55.95    2.36
   3   2  16   57.15    2.53
   3   2  16   57.64    2.31
   3   2  16   57.57    4.60
   3   2  16   56.52    2.53
   3   2  16   51.86    2.37
   3   2  16   54.08    2.45
  -3   2 -16   56.26    2.21
   3   2  16   53.69    2.35
   3   2  16   53.98    2.49
   3   2  17    7.19    0.91
   3   2  17    6.48    0.90
   3   2  17    8.53    0.90
   3   2  17    7.21    1.66
   3   2  17    6.47    0.87
   3   2  17    8.65    1.02
   3   2  17    7.95    0.99
  -3   2 -17    8.44    0.89
   3   2  17    6.94    0.87
   3   2  17    5.79    0.84
   3   2  18   18.50    1.36
   3   2  18   17.64    1.40
   3   2  18   19.48    1.32
   3   2  18   17.91    2.59
   3   2  18   19.40    1.39
   3   2  18   19.68    1.48
   3   2  18   16.60    1.36
   3   2  18   17.78    1.40
  -3   2 -18   19.14    1.28
   3   2  18   17.48    1.32
   3   2  19  159.37    3.87
   3   2  19  159.17    3.75
   3   2  19  145.24    7.09
   3   2  19  148.27    3.77
  -3   2 -19  160.54    3.77
   3   2  19  153.08    4.04
   3   2  19  145.84    3.94
   3   2  19  147.49    3.67
   3   2  19  152.22    4.04
   3   2  20   46.12    1.96
   3   2  20   45.85    1.96
  -3   2 -20   46.69    1.94
   3   2  20   47.87    1.92
   3   2  20   41.71    1.98
   3   2  20   44.89    2.07
   3   2  21   32.33    1.69
   3   2  21   31.43    1.51
   3   2  21   34.56    1.61
  -3   2 -21   33.59    1.60
   3   2  21   33.99    1.56
   3   2  22   23.47    1.23
   3   2  22   22.19    1.21
  -3   2 -22   19.75    1.17
   3   2  22   21.59    1.32
   3   2  22   22.75    1.19
   3   2  22   23.50    1.39
   3   2  23   27.42    1.17
   3   2  23   27.20    1.24
   3   2  23   27.89    1.39
   3   3 -24   29.89    1.41
   3   3 -23   53.16    2.08
   3   3 -22   37.45    1.57
   3   3 -21   40.43    1.80
   3   3 -21   47.11    2.11
   3   3 -20   25.49    1.54
   3   3 -20   27.17    1.71
   3   3 -19   21.28    1.46
   3   3 -19   20.36    1.60
   3   3 -19   21.35    1.61
   3   3 -18  154.35    4.62
   3   3 -18  156.71    4.18
   3   3 -17  142.16    4.54
   3   3 -17  141.85    4.40
   3   3 -17  134.46    3.96
   3   3 -16   21.85    1.81
   3   3 -16   23.16    1.77
   3   3 -16   20.01    1.53
   3   3 -15  260.74    6.49
   3   3 -15  261.68    6.26
   3   3 -15  263.92    5.84
   3   3 -15  246.49    5.69
   3   3 -14   33.35    2.03
   3   3 -14   34.34    2.04
   3   3 -14   38.15    2.45
   3   3 -14   35.78    2.25
  -3   3  14   35.36    3.07
   3   3 -14   36.91    1.81
   3   3 -13  143.88    4.23
  -3   3  13  140.44    6.27
   3   3 -13  134.62    4.16
   3   3 -13  151.28    4.71
   3   3 -12   84.60    3.18
   3   3 -11  937.87   11.80
   3   3 -11  929.86   12.37
   3   3 -11  952.65   12.21
   3   3 -10  919.45   11.78
   3   3 -10  892.54   12.84
   3   3 -10  889.41   11.86
   3   3 -10  893.68   12.20
   3   3 -10  903.68   11.58
   3   3  -9    7.97    0.94
   3   3  -9    6.76    0.90
   3   3  -9    8.41    1.02
   3   3  -8  469.87    7.72
   3   3  -8  480.49    8.84
   3   3  -8  492.76    8.25
   3   3  -8  470.22   20.57
   3   3  -7   91.32    3.10
  -3   3   7   93.33    2.91
   3   3  -7   87.13    3.47
   3   3  -7   88.73    3.22
   3   3  -7   85.01    8.59
  -3   3   6  296.01    5.50
   3   3  -6  285.65    6.42
   3   3  -6  286.90    5.96
   3   3  -5   44.98    2.13
   3   3  -5   48.83    2.48
   3   3  -5   47.66    2.24
  -3   3   5   50.37    2.17
   3   3  -5   47.48    2.14
   3   3  -5   51.13    2.38
   3   3  -5   46.78    2.71
   3   3  -4   49.78    2.23
   3   3  -4   53.97    2.55
   3   3  -4   49.81    2.07
   3   3  -4   49.84    2.26
  -3   3   4   51.22    2.21
   3   3  -4   49.76    2.16
   3   3  -4   49.17    2.75
   3   3  -4   54.26    2.47
   3   3  -3   99.67    3.19
   3   3  -3  102.48    3.54
   3   3  -3   98.45    2.88
   3   3  -3  104.04    3.28
  -3   3   3  102.91    3.23
   3   3  -3   98.41    3.05
   3   3  -3   95.48    3.75
   3   3  -3  104.41    3.39
   3   3  -3   99.50    7.89
   3   3  -2  178.22    4.66
   3   3  -2  179.55    5.07
   3   3  -2  184.57    4.59
   3   3  -2  183.01   10.40
   3   3  -2  169.15    4.03
   3   3  -2  176.48    4.32
   3   3  -2  172.34    4.07
   3   3  -2  173.94    4.28
   3   3  -1  404.01    5.88
   3   3  -1  408.38    7.30
   3   3  -1  405.45    6.28
   3   3  -1  399.21    7.69
   3   3  -1  410.36   15.08
   3   3  -1  420.55    7.17
   3   3  -1  393.92    6.48
   3   3  -1  409.40    6.91
   3   3  -1  386.08    6.46
   3   3  -1  394.83    6.83
   3   3   0  190.60    9.87
   3   3   0  181.85    4.85
   3   3   0  173.85    3.99
   3   3   0  178.53    4.30
   3   3   0  178.58    4.35
   3   3   0  181.05    4.60
   3   3   0  182.97    3.95
   3   3   0  175.29    3.66
   3   3   1  177.61    9.30
   3   3   1  176.90    4.72
   3   3   1  177.37    4.29
   3   3   1  176.58    3.97
   3   3   1  178.08    4.36
   3   3   1  171.69    3.70
   3   3   1  177.23    4.49
   3   3   2   58.17    2.43
   3   3   2   53.86    2.08
   3   3   2   56.24    2.40
   3   3   2   55.11    2.07
   3   3   2   56.01    2.42
   3   3   3  104.41    3.21
   3   3   3  101.80    3.31
   3   3   3  112.14    3.00
   3   3   3  100.54    2.96
   3   3   4  100.61    3.15
   3   3   4   99.53    2.84
   3   3   4   96.48    3.29
   3   3   4   92.98    2.86
   3   3   5  153.22    4.01
   3   3   5  161.57    4.33
   3   3   5  153.76    3.84
   3   3   6   12.89    1.18
   3   3   6   16.26    1.40
   3   3   6   13.05    1.11
   3   3   7  148.58    4.23
   3   3   7  136.04    3.73
   3   3   7  126.33    3.21
   3   3   7  138.45    3.72
   3   3   7  155.27    4.39
   3   3   8    1.97    0.53
   3   3   8    2.73    0.58
   3   3   8    1.47    0.47
   3   3   8    1.07    0.42
   3   3   8    1.24    0.52
   3   3   9   77.59    3.06
   3   3   9   76.31    2.81
   3   3   9   81.15    3.03
   3   3   9   74.44    2.54
   3   3   9   82.66    3.17
   3   3  10  564.95    8.23
   3   3  10  564.30    9.19
   3   3  11  921.61   12.40
   3   3  12    8.07    1.04
   3   3  12    8.46    0.97
   3   3  12    8.20    1.04
   3   3  12    8.29    0.96
   3   3  12    8.66    1.08
   3   3  13  242.95    5.63
   3   3  13  252.76    5.46
   3   3  13  263.70    5.60
   3   3  13  255.70    5.30
   3   3  13  242.33    5.59
   3   3  14  253.18    5.74
   3   3  14  279.74    5.72
   3   3  14  287.50    5.80
   3   3  14  283.24    5.63
   3   3  14  264.67    5.80
   3   3  15  498.70    8.39
   3   3  15  510.29    8.10
   3   3  15  533.69    8.25
   3   3  15  537.90    8.11
   3   3  15  522.26    8.50
   3   3  16    6.18    0.86
   3   3  16    8.11    0.92
   3   3  16    6.54    0.87
   3   3  16    6.14    0.83
   3   3  17   26.07    1.58
   3   3  17   26.71    1.57
   3   3  17   26.23    1.61
   3   3  17   26.50    1.56
   3   3  18   12.17    1.10
   3   3  18   13.63    1.10
   3   3  18   14.41    1.16
   3   3  18   13.21    1.08
   3   3  19    5.97    0.72
   3   3  19    6.35    0.75
   3   3  19    6.84    0.75
   3   3  20   30.56    1.50
   3   3  20   31.11    1.46
   3   3  21   43.87    1.70
   3   3  21   43.90    1.62
   3   3  22   59.05    1.84
   3   3  22   57.04    1.71
   3   4 -20   38.25    1.67
   3   4 -20   36.67    1.84
   3   4 -19   26.03    1.49
   3   4 -19   24.71    1.64
   3   4 -18  110.87    3.26
   3   4 -18  107.18    2.67
   3   4 -17  149.48    4.00
   3   4 -17  149.13    3.42
   3   4 -16  114.53    3.61
   3   4 -16  110.95    3.06
   3   4 -15   60.64    2.48
   3   4 -15   64.05    2.77
   3   4 -15   60.80    2.33
   3   4 -15   61.55    2.13
   3   4 -14  341.60    6.39
   3   4 -14  332.27    6.83
   3   4 -14  350.01    6.17
   3   4 -14  338.91    5.75
   3   4 -13   46.81    2.24
   3   4 -13   45.70    2.43
   3   4 -13   46.19    2.16
   3   4 -13   48.03    2.05
   3   4 -12   59.92    2.55
   3   4 -12   62.42    2.89
   3   4 -12   60.01    2.51
   3   4 -12   63.87    2.46
   3   4 -11  159.40    4.26
   3   4 -11  160.28    4.73
   3   4 -11  159.95    4.23
   3   4 -11  150.51    5.14
   3   4 -10   29.39    2.00
   3   4 -10   28.35    1.77
   3   4 -10   33.63    1.89
   3   4 -10   28.52    1.68
   3   4 -10   30.60    1.82
   3   4 -10   24.79    2.12
   3   4  -9  204.48    5.39
   3   4  -9  200.16    4.80
   3   4  -9  203.89    4.85
   3   4  -9  203.52    4.65
   3   4  -9  208.08    4.97
   3   4  -9  193.96    5.93
   3   4  -9  205.01   13.12
   3   4  -8  161.71    4.72
   3   4  -8  158.15    4.22
   3   4  -8  169.94    4.44
   3   4  -8  161.42    4.17
   3   4  -8  162.89    4.37
   3   4  -8  154.89    5.27
   3   4  -7  215.59    5.53
   3   4  -7  220.50    5.19
   3   4  -7  223.80    4.98
   3   4  -7  212.75    6.13
   3   4  -7  225.97    5.23
  -3   4   6  452.21    7.46
   3   4  -6  408.05    7.84
   3   4  -6  404.78    7.14
   3   4  -6  411.13    7.42
   3   4  -6  426.87    7.24
   3   4  -6  396.06    8.60
   3   4  -6  445.93   18.69
   3   4  -5   29.53    1.95
   3   4  -5   32.36    1.86
   3   4  -5   31.93    4.91
   3   4  -5   29.21    1.78
   3   4  -4  184.88    4.56
   3   4  -4  189.56   11.59
   3   4  -4  179.84    4.47
   3   4  -3   30.58    1.80
   3   4  -3   31.23    4.70
   3   4  -3   30.50    1.78
   3   4  -2  101.76    3.33
   3   4  -2  111.66    8.39
   3   4  -2  108.81    3.38
   3   4  -1   27.03    1.70
   3   4  -1   28.35    4.14
   3   4  -1   25.47    1.62
   3   4   0   14.32    1.25
   3   4   1   86.92    3.10
   3   4   2  111.47    3.56
   3   4   3  345.57    6.68
   3   4   4  184.44    4.74
   3   4   4  173.59    4.58
   3   4   5  246.84    5.29
   3   4   5  253.80    5.67
   3   4   5  250.10    5.65
   3   4   5  242.17    4.88
   3   4   6  444.74    7.38
   3   4   6  459.20    8.08
   3   4   6  463.41    8.02
   3   4   6  436.03    7.03
   3   4   7  524.86    7.86
   3   4   7  510.94    7.96
   3   4   7  542.13    8.80
   3   4   7  523.70    8.71
   3   4   8   93.80    3.00
   3   4   8   91.62    3.08
   3   4   8   94.76    3.37
   3   4   8   96.52    3.39
   3   4   9   67.81    2.56
   3   4   9   68.02    2.67
   3   4   9   71.01    2.89
   3   4   9   69.04    2.87
   3   4  10  113.03    3.33
   3   4  10  120.15    3.53
   3   4  10  112.97    3.67
   3   4  10  111.38    3.66
   3   4  11  251.49    5.13
   3   4  11  260.05    5.36
   3   4  11  261.80    5.69
   3   4  12  111.95    3.26
   3   4  12  119.29    3.42
   3   4  12  119.48    3.68
   3   4  12  109.21    3.49
   3   4  13   22.95    1.43
   3   4  13   24.18    1.52
   3   4  13   24.00    1.61
   3   4  13   21.94    1.54
   3   4  14   97.00    2.89
   3   4  14   94.60    2.98
   3   4  14   94.80    3.11
   3   4  14   93.54    3.09
   3   4  15   34.90    1.67
   3   4  15   35.02    1.79
   3   4  15   35.00    1.84
   3   4  15   36.10    1.76
   3   4  16   67.28    2.38
   3   4  16   64.97    2.23
   3   4  16   68.21    2.26
   3   4  17   68.46    2.27
   3   4  17   65.98    2.13
   3   4  18   11.12    0.84
   3   4  18    9.02    0.78
   3   4  19   47.19    1.59
   3   5 -16   46.92    1.79
   3   5 -15   45.23    1.61
   3   5 -15   45.95    1.89
   3   5 -15   44.88    1.54
   3   5 -14    2.52    0.41
   3   5 -14    2.87    0.47
   3   5 -14    2.61    0.44
   3   5 -14    3.30    0.61
   3   5 -13   19.61    1.10
   3   5 -13   19.24    1.08
   3   5 -13   18.34    1.17
   3   5 -13   19.15    1.17
   3   5 -13   17.80    1.32
   3   5 -12    3.97    0.58
   3   5 -12    4.34    0.58
   3   5 -12    4.03    0.60
   3   5 -12    4.52    0.63
   3   5 -12    4.86    0.79
   3   5 -11    1.06    0.41
   3   5 -11    1.28    0.41
   3   5 -11    0.93    0.38
   3   5 -11    1.64    0.57
   3   5 -11    1.25    0.39
   3   5 -10  105.39    3.00
   3   5 -10  103.44    3.00
   3   5 -10  102.79    3.42
   3   5 -10  106.07    2.76
   3   5 -10  111.59    3.04
   3   5  -9   19.71    1.30
   3   5  -9   17.81    1.24
   3   5  -9   19.31    1.48
   3   5  -9   19.62    1.17
   3   5  -9   21.35    1.36
   3   5  -8   30.82    1.64
   3   5  -8   31.27    1.68
   3   5  -8   30.29    1.90
   3   5  -8   31.54    1.48
   3   5  -8   33.44    1.73
   3   5  -7   73.17    2.56
   3   5  -7   72.21    2.58
   3   5  -7   73.11    2.96
   3   5  -7   78.08    2.70
   3   5  -7   74.29    2.27
   3   5  -6   23.35    1.44
   3   5  -6   25.47    1.57
   3   5  -6   25.88    1.30
   3   5  -6   26.19    1.56
   3   5  -6   24.57    1.74
   3   5  -5  190.42    4.41
   3   5  -5  179.31    4.19
   3   5  -5  186.34    3.98
   3   5  -5  193.44   10.24
   3   5  -5  190.77    4.91
   3   5  -4   43.85    1.90
   3   5  -4   39.92    1.91
   3   5  -4   40.66    1.99
   3   5  -3   10.46    1.00
   3   5  -3   11.97    1.11
  -3   5   3   11.75    1.14
   3   5  -3   11.83    1.06
  -3   5   2  177.97    4.39
   3   5  -2  166.76    4.10
   3   5  -2  165.49    4.00
   3   5  -2  161.11    4.09
   3   5  -2  173.64    4.03
  -3   5   2  169.47    3.83
  -3   5   1   86.39    3.03
   3   5  -1   84.54    2.83
   3   5  -1   87.30    2.82
   3   5  -1   82.52    2.86
   3   5  -1   84.82    2.79
  -3   5   1   83.61    2.70
  -3   5   0  107.34    3.42
   3   5   0  101.39    3.17
   3   5   0  106.69    3.12
   3   5   0  102.24    3.15
   3   5   0  105.45    3.15
  -3   5   0  103.89    3.07
  -3   5  -1    3.72    0.63
   3   5   1    3.57    0.63
   3   5   1    3.54    0.62
   3   5   1    3.89    0.62
  -3   5  -1    3.20    0.65
   3   5   1    3.17    0.62
  -3   5  -2    0.70    0.44
   3   5   2    1.05    0.44
   3   5   2    0.68    0.49
   3   5   2    0.18    0.25
   3   5   2    0.03    0.36
  -3   5  -2    0.26    0.45
   3   5   3   93.16    2.90
   3   5   3   90.07    2.93
  -3   5  -3   90.02    2.93
  -3   5  -3   94.10    3.19
   3   5   4  194.84    4.23
   3   5   4  189.86    4.38
  -3   5  -4  182.93    4.30
  -3   5  -4  195.63    4.73
  -3   5  -5    3.10    0.66
   3   5   5    4.31    0.70
   3   5   5    3.43    0.60
   3   5   5    3.79    0.66
  -3   5  -6   70.36    2.75
   3   5   6   67.10    2.36
   3   5   6   69.45    2.55
   3   5   6   71.02    2.58
  -3   5  -7  352.97    6.45
   3   5   7  352.58    6.09
   3   5   7  349.33    6.11
   3   5   8   16.64    1.04
  -3   5  -8   13.61    1.21
   3   5   8   14.44    1.06
   3   5   8   14.89    1.15
   3   5   8   14.69    1.18
   3   5   9   52.24    1.83
  -3   5  -9   50.59    2.21
   3   5   9   52.80    2.02
   3   5   9   54.64    2.14
   3   5   9   51.23    2.11
   3   5  10    3.20    0.50
  -3   5 -10    2.95    0.63
   3   5  10    2.61    0.49
   3   5  10    2.84    0.55
   3   5  10    2.84    0.56
   3   5  11   74.10    2.15
  -3   5 -11   73.37    2.55
   3   5  11   82.48    2.36
   3   5  11   76.74    2.41
   3   5  11   76.59    2.47
   3   5  12   20.65    1.08
  -3   5 -12   20.47    1.30
   3   5  12   22.08    1.17
   3   5  12   20.42    1.21
   3   5  12   22.10    1.28
   3   5  13   30.51    1.28
  -3   5 -13   31.04    1.53
   3   5  13   33.35    1.35
   3   5  13   31.42    1.46
   3   5  13   30.34    1.39
  -3   5 -14    2.82    0.52
   3   5  14    3.45    0.45
  -3   5 -15   15.54    0.97
   3   6  -6  182.34    3.20
   3   6  -5   29.54    1.22
   3   6  -4   88.22    2.17
   3   6  -3   46.11    1.53
   3   6  -2   66.59    1.86
   3   6  -1    9.92    0.68
   3   6   0   75.89    1.95
   3   6   1   26.37    1.14
   3   6   2    6.92    0.59
   3   6   3   52.81    1.60
   3   6   4   21.78    0.98
  -3   6  -5    7.94    0.68
  -4  -5  11  118.66    2.27
   4  -5 -10   29.73    1.31
   4  -5  -9   48.78    1.70
   4  -5  -8   28.04    1.30
   4  -5  -7    6.70    0.70
   4  -5  -7    7.15    0.75
   4  -5  -6    3.03    0.50
   4  -5  -6    3.51    0.59
   4  -5  -5   20.33    1.15
   4  -5  -5   22.78    1.29
   4  -5  -4   10.08    0.82
   4  -5  -4   11.09    0.97
   4  -5  -3   80.42    1.91
   4  -5  -3   83.19    2.34
   4  -5  -2    2.18    0.56
   4  -5  -2    1.09    0.32
   4  -5  -1   33.32    1.27
   4  -5  -1   38.03    1.70
   4  -5   0    1.93    0.37
   4  -5   0    1.56    0.48
  -4  -5   0    1.92    0.35
   4  -5   1   16.56    0.95
   4  -5   1   16.32    1.14
   4  -5   2  162.34    3.17
   4  -5   2  175.90    3.73
   4  -5   3   71.51    1.77
   4  -5   3   79.90    2.42
   4  -5   4   36.97    1.23
   4  -5   4   42.52    1.73
   4  -5   5   26.76    1.03
   4  -5   5   29.37    1.43
  -4  -5  -6  257.69    4.20
   4  -5   6  284.60    4.63
  -4  -5  -7   14.73    0.87
   4  -5   7   16.45    0.99
   4  -5   7   15.12    0.99
   4  -5   8   14.75    0.92
  -4  -5  -8   13.11    0.77
   4  -5   9   37.22    1.38
  -4  -4  17   10.49    0.66
   4  -4 -16  143.10    3.04
  -4  -4  16  123.12    2.46
   4  -4 -15  112.52    2.81
  -4  -4  15   91.46    2.15
   4  -4 -14  150.39    3.41
  -4  -4  14  128.55    2.66
   4  -4 -13    8.19    0.86
   4  -4 -13    8.50    0.86
  -4  -4  13    8.59    0.70
   4  -4 -12   76.08    2.02
   4  -4 -12   79.19    2.61
   4  -4 -12   80.16    2.62
   4  -4 -11   61.52    2.35
   4  -4 -11   65.81    2.41
   4  -4 -10    7.67    0.86
   4  -4 -10    7.91    0.88
  -4  -4  10    6.15    0.63
   4  -4  -9   13.46    1.15
  -4  -4   9   12.97    0.88
   4  -4  -8   20.69    1.17
   4  -4  -8   21.00    1.42
   4  -4  -7   67.53    2.20
   4  -4  -7   70.83    2.70
   4  -4  -7   64.30    2.48
   4  -4  -6   35.06    1.61
   4  -4  -6   35.71    1.94
   4  -4  -6   33.63    1.81
   4  -4  -5  136.43    3.36
   4  -4  -5  138.18    3.76
   4  -4  -4  198.45    4.12
   4  -4  -4  186.77    4.10
   4  -4  -4  186.24    4.44
   4  -4  -4  199.45    4.74
   4  -4  -3   63.06    2.35
   4  -4  -3   62.15    2.22
   4  -4  -3   65.65    2.54
   4  -4  -3   70.54    2.75
   4  -4  -2   96.00    3.09
   4  -4  -2   95.02    2.91
   4  -4  -2   97.50    2.87
   4  -4  -1   42.46    1.89
   4  -4  -1   39.13    1.93
   4  -4  -1   41.61    2.11
   4  -4   0   34.51    1.71
   4  -4   0   33.48    1.74
   4  -4   0   34.37    1.91
   4  -4   1    2.92    0.68
   4  -4   1    2.62    0.51
   4  -4   1    3.23    0.65
   4  -4   2   62.53    2.54
   4  -4   2   60.88    2.47
   4  -4   2   58.45    2.26
   4  -4   3   88.83    3.05
   4  -4   3   85.87    2.96
   4  -4   3   90.24    2.84
   4  -4   4   31.34    1.79
   4  -4   4   32.75    1.82
   4  -4   4   33.58    1.71
   4  -4   5  104.68    3.26
   4  -4   5  106.51    3.30
   4  -4   5  103.21    3.06
   4  -4   6  112.35    3.37
   4  -4   6  113.86    3.41
   4  -4   6  110.54    3.15
   4  -4   7   28.66    1.67
   4  -4   7   30.30    1.74
   4  -4   7   29.69    1.60
   4  -4   8  100.67    3.11
   4  -4   8  110.61    3.32
   4  -4   9   54.03    2.23
   4  -4   9   57.60    2.35
  -4  -4 -10  111.42    2.82
   4  -4  10   97.93    3.05
  -4  -4 -11   16.55    0.99
   4  -4  11   15.96    1.21
   4  -4  12    4.61    0.68
   4  -4  13    5.82    0.73
   4  -4  14    2.28    0.48
   4  -4  15    1.60    0.39
   4  -3 -21   43.03    1.54
  -4  -3  20   40.84    1.33
   4  -3 -20   51.20    1.80
  -4  -3  19    1.49    0.36
  -4  -3  19    0.90    0.32
   4  -3 -19    1.49    0.43
   4  -3 -18   56.88    1.67
   4  -3 -18   60.77    2.19
  -4  -3  18   59.89    1.64
  -4  -3  17   11.09    0.81
   4  -3 -17   12.92    0.91
   4  -3 -17   14.47    1.13
  -4  -3  17   13.11    0.81
  -4  -3  16   18.02    1.08
   4  -3 -16   19.10    1.15
   4  -3 -16   20.73    1.38
  -4  -3  16   20.23    1.00
  -4  -3  15   10.69    0.86
   4  -3 -15   10.87    1.06
  -4  -3  15   10.81    0.78
   4  -3 -14   61.71    2.28
   4  -3 -14   56.49    2.43
   4  -3 -14   55.73    1.91
   4  -3 -13   56.20    2.04
   4  -3 -13   54.31    2.36
   4  -3 -13   57.60    2.51
   4  -3 -13   59.00    2.31
   4  -3 -12  316.29    5.44
   4  -3 -12  309.71    6.10
   4  -3 -12  325.60    6.35
   4  -3 -11   27.43    1.72
   4  -3 -11   28.92    1.71
   4  -3 -11   24.91    1.67
   4  -3 -10  322.15    6.09
   4  -3 -10  318.29    5.50
   4  -3  -9   89.90    3.09
   4  -3  -9   80.23    2.97
   4  -3  -9   86.47    2.72
   4  -3  -8  282.31    5.73
   4  -3  -8  268.61    5.15
   4  -3  -7  103.17    3.34
   4  -3  -7  106.73    3.12
   4  -3  -6   10.79    1.11
   4  -3  -6    9.59    1.04
   4  -3  -6    9.84    0.97
   4  -3  -6    8.80    0.93
   4  -3  -5   23.52    1.49
   4  -3  -5   22.67    1.47
   4  -3  -4  462.73    7.77
   4  -3  -3   94.33    3.21
   4  -3  -2   90.01    3.17
   4  -3  -1  489.12    7.99
   4  -3   1  175.96    4.48
   4  -3   2  151.80    4.14
   4  -3   3  342.19    6.48
   4  -3   4   65.30    2.67
   4  -3   4   68.90    2.83
   4  -3   5  221.78    5.06
   4  -3   5  223.23    5.27
   4  -3   6  119.67    3.66
   4  -3   6  123.40    3.83
   4  -3   7   11.63    1.19
   4  -3   7   12.69    1.25
   4  -3   8   62.28    2.61
   4  -3   8   65.34    2.78
   4  -3   9    8.53    1.01
   4  -3   9    8.17    1.06
   4  -3  10  177.87    4.47
   4  -3  10  188.98    4.79
   4  -3  11   77.59    2.96
   4  -3  12  104.44    3.41
   4  -3  13  137.87    3.86
   4  -3  14    2.81    0.65
   4  -3  15   52.92    2.18
   4  -3  16   13.22    1.03
   4  -3  17   37.29    1.58
   4  -3  18    7.86    0.68
  -4  -2  23   90.93    1.92
  -4  -2  22   26.73    1.04
  -4  -2  22   36.43    1.25
   4  -2 -21   31.86    1.39
   4  -2 -21   33.76    1.39
   4  -2 -21   31.43    1.56
  -4  -2  21   31.97    1.26
   4  -2 -20   12.26    0.95
   4  -2 -20   11.95    0.92
  -4  -2  20    8.74    0.75
   4  -2 -20   11.79    1.04
  -4  -2  20   11.23    0.80
   4  -2 -19   25.59    1.40
   4  -2 -19   24.93    1.40
   4  -2 -19   25.34    1.55
  -4  -2  19   23.48    1.16
   4  -2 -18   75.20    2.55
   4  -2 -18   73.95    2.54
   4  -2 -18   74.28    2.21
  -4  -2  18   75.99    2.14
   4  -2 -18   72.18    2.70
   4  -2 -17   94.39    3.16
   4  -2 -17   83.75    5.69
   4  -2 -17   94.28    2.95
   4  -2 -17   92.04    2.94
   4  -2 -17   90.01    2.33
  -4  -2  17   93.23    2.42
   4  -2 -17   90.02    2.59
  -4  -2  17   90.48    4.72
   4  -2 -16   32.87    1.91
   4  -2 -16   28.00    3.41
   4  -2 -16   33.56    1.82
   4  -2 -16   31.45    1.76
   4  -2 -16   34.31    1.51
  -4  -2  16   30.46    1.38
  -4  -2  16   28.76    2.71
   4  -2 -16   33.80    1.64
   4  -2 -15  171.55    3.66
   4  -2 -15  162.37    8.34
   4  -2 -15  170.26    4.23
   4  -2 -15  158.70    3.79
  -4  -2  15  151.85    6.22
   4  -2 -15  162.59    4.16
   4  -2 -15  164.95    4.40
   4  -2 -14  397.92   13.35
   4  -2 -14  411.45    7.05
   4  -2 -14  415.70    6.35
  -4  -2  14  397.61   10.22
   4  -2 -14  403.25    7.05
   4  -2 -14  415.63    7.49
   4  -2 -13   22.80    3.29
   4  -2 -13   27.31    1.70
   4  -2 -13   24.11    1.42
  -4  -2  13   23.40    2.44
   4  -2 -13   25.20    1.66
   4  -2 -13   25.03    1.74
   4  -2 -12  379.02    7.10
   4  -2 -12  370.56   12.84
   4  -2 -12  372.46    6.66
   4  -2 -12  357.31    6.73
  -4  -2  12  372.42    9.67
   4  -2 -12  360.38    6.60
   4  -2 -12  358.14    6.06
   4  -2 -11   27.92    1.72
   4  -2 -11   32.11    3.77
  -4  -2  11   28.63    2.66
   4  -2 -10  321.09    6.07
   4  -2 -10  310.29   11.63
  -4  -2  10  310.07    8.54
   4  -2  -9   48.47    4.43
   4  -2  -9   50.10    2.22
  -4  -2   9   46.42    3.18
   4  -2  -9   46.84    2.17
   4  -2  -9   46.80    2.29
   4  -2  -8  541.32    8.53
   4  -2  -8  523.22    8.21
   4  -2  -8  535.54   15.12
   4  -2  -8  543.96    8.14
   4  -2  -8  568.16    8.11
   4  -2  -8  538.48    8.17
  -4  -2   8  531.60   11.04
   4  -2  -8  536.54    7.87
   4  -2  -7  203.36    4.66
   4  -2  -7  195.15    4.32
   4  -2  -7  208.82    4.47
   4  -2  -7  187.79    4.39
   4  -2  -7  207.52    4.80
  -4  -2   7  202.24    6.40
   4  -2  -7  196.96    8.88
   4  -2  -7  204.72    4.51
   4  -2  -6    1.98    0.55
   4  -2  -6    2.33    0.52
   4  -2  -6    1.46    0.85
   4  -2  -6    2.67    0.63
   4  -2  -6    1.03    0.46
   4  -2  -6    1.99    0.49
   4  -2  -5   66.11    2.46
   4  -2  -5   63.72    2.39
   4  -2  -5   64.04    2.36
   4  -2  -5   63.49    4.88
   4  -2  -5   63.17    2.42
   4  -2  -5   65.00    2.48
   4  -2  -4   -0.34    0.88
   4  -2  -4    0.75    0.48
   4  -2  -4    0.51    0.35
   4  -2  -4    0.39    0.32
   4  -2  -4    0.59    0.45
   4  -2  -4    0.14    0.36
   4  -2  -3   97.63    2.88
   4  -2  -3   99.24    5.95
   4  -2  -3   95.35    2.72
   4  -2  -3   92.74    2.87
   4  -2  -3   89.70    2.94
   4  -2  -2   39.83    1.87
   4  -2  -2   39.65    3.91
   4  -2  -2   45.02    1.89
   4  -2  -2   37.64    1.72
   4  -2  -2   35.88    1.75
   4  -2  -2   37.73    1.92
   4  -2  -1  532.75    7.42
   4  -2  -1  550.53   14.02
   4  -2  -1  513.16    7.19
   4  -2  -1  516.38    7.38
   4  -2  -1  506.93    7.90
   4  -2  -1  533.43    7.97
   4  -2  -1  490.19    7.26
   4  -2   0   68.56    2.83
   4  -2   0   70.35    2.27
   4  -2   0   73.04    2.37
   4  -2   0   69.78    4.88
   4  -2   0   73.46    2.55
   4  -2   0   67.30    2.56
   4  -2   0   71.01    2.63
   4  -2   1   60.03    2.29
   4  -2   1   60.82    2.15
   4  -2   1   57.82    2.33
   4  -2   1   56.37    2.34
   4  -2   2   59.34    2.28
   4  -2   2   56.94    2.36
   4  -2   2   56.48    2.10
   4  -2   3  100.95    3.00
   4  -2   3  102.07    2.89
   4  -2   3   94.61    3.23
   4  -2   3   94.09    3.07
   4  -2   3   94.69    5.61
   4  -2   4   71.54    2.51
   4  -2   4   71.97    2.43
   4  -2   4   65.89    2.74
   4  -2   4   69.82    2.68
   4  -2   4   70.79    4.85
   4  -2   5   83.85    5.32
   4  -2   5   81.89    2.65
   4  -2   5   81.58    2.70
   4  -2   5   82.08    3.02
   4  -2   5   78.00    2.86
   4  -2   5   75.07    2.80
   4  -2   6  168.57    4.25
   4  -2   6  172.27    7.73
   4  -2   6  171.37    4.00
   4  -2   6  175.73    4.10
   4  -2   6  174.36    4.30
   4  -2   6  169.59    4.49
   4  -2   6  170.09    4.38
   4  -2   7  279.85    5.65
   4  -2   7  291.55    5.76
   4  -2   7  293.33    5.47
   4  -2   7  297.78    5.59
   4  -2   7  298.03    6.20
   4  -2   7  290.17    5.95
   4  -2   7  293.34   10.31
   4  -2   8  105.80    6.13
   4  -2   8  102.85    3.29
   4  -2   9  285.79    5.78
   4  -2  10  226.84    9.28
   4  -2  10  220.88    5.41
   4  -2  11  362.35   11.82
   4  -2  11  368.09    6.39
   4  -2  11  390.37    6.50
   4  -2  11  366.09    7.20
   4  -2  11  371.80    6.94
   4  -2  12   42.19    4.01
   4  -2  12   42.58    2.00
   4  -2  12   45.75    2.04
   4  -2  12   45.87    2.42
   4  -2  12   44.80    2.23
   4  -2  13   72.91    5.25
   4  -2  13   71.44    2.60
   4  -2  13   72.97    2.53
   4  -2  13   70.93    2.99
   4  -2  13   72.94    2.81
   4  -2  14  116.16    6.58
   4  -2  14  107.98    3.20
   4  -2  14  109.52    3.65
   4  -2  14  110.53    3.40
   4  -2  15  128.57    6.84
   4  -2  15  132.07    3.49
   4  -2  15  126.55    3.88
   4  -2  15  131.38    3.62
   4  -2  16   65.59    2.36
   4  -2  16   61.89    2.61
   4  -2  16   67.44    2.45
   4  -2  17   56.71    2.09
   4  -2  17   53.38    2.31
   4  -2  17   55.71    2.06
   4  -2  18   31.04    1.48
   4  -2  18   28.12    1.61
   4  -2  19    3.76    0.54
   4  -2  19    3.75    0.63
   4  -2  20   88.19    2.16
   4  -2  20   77.85    2.35
   4  -2  21   80.26    2.19
  -4  -1  24   10.03    0.66
   4  -1 -24    9.53    0.73
   4  -1 -23   24.34    1.23
  -4  -1  23   23.04    1.03
   4  -1 -23   20.20    1.25
   4  -1 -23   24.46    1.26
  -4  -1  23   20.15    1.02
  -4  -1  22  237.72    3.75
   4  -1 -22  244.66    4.39
   4  -1 -22  241.10    4.43
  -4  -1  21  176.11    3.30
   4  -1 -21  173.59    3.96
   4  -1 -21  181.91    4.00
   4  -1 -20   32.70    1.76
   4  -1 -20   32.43    1.73
   4  -1 -20   30.89    1.73
   4  -1 -19  137.29    3.78
  -4  -1  19  126.95    5.75
   4  -1 -19  139.59    7.71
   4  -1 -19  132.55    3.70
   4  -1 -19  126.73    3.70
   4  -1 -18  185.43    9.19
   4  -1 -18  186.91    4.58
   4  -1 -18  176.96    3.62
   4  -1 -18  181.75    4.54
  -4  -1  18  185.09    6.98
   4  -1 -18  184.45    4.60
   4  -1 -17   86.31    6.42
   4  -1 -17   90.18    3.18
  -4  -1  17   85.00    4.73
   4  -1 -17   87.81    2.62
   4  -1 -17   90.43    3.20
   4  -1 -17   86.25    3.14
   4  -1 -16   74.26    6.03
   4  -1 -16   75.44    2.97
  -4  -1  16   78.03    4.57
   4  -1 -16   72.17    2.33
   4  -1 -16   72.70    2.46
   4  -1 -16   77.06    3.00
   4  -1 -16   70.89    2.89
   4  -1 -15    8.01    1.01
   4  -1 -15    5.92    1.84
  -4  -1  15    6.70    1.42
   4  -1 -15    7.82    0.83
   4  -1 -15    7.44    0.88
   4  -1 -15    8.13    1.06
   4  -1 -15    7.74    1.01
   4  -1 -14   11.06    2.62
   4  -1 -14   13.62    1.33
  -4  -1  14   10.74    1.75
   4  -1 -14   12.60    1.05
   4  -1 -14   11.91    1.07
   4  -1 -14   14.05    1.31
   4  -1 -14   13.37    1.33
   4  -1 -13  272.60    5.95
  -4  -1  13  278.46    8.85
   4  -1 -13  280.19   11.70
   4  -1 -12   18.17    1.51
  -4  -1  12   18.91    2.34
   4  -1 -12   20.85    3.21
   4  -1 -11  125.78    7.64
   4  -1 -11  138.66    4.01
  -4  -1  11  139.37    6.15
   4  -1 -11  131.85    3.45
   4  -1 -11  137.69    4.03
   4  -1 -11  138.61    3.97
   4  -1 -10  286.11   11.40
   4  -1 -10  293.88    5.93
  -4  -1  10  279.64    8.75
   4  -1 -10  298.10    5.37
   4  -1 -10  266.51    5.14
   4  -1 -10  282.19    5.85
   4  -1 -10  294.89    5.91
  -4  -1   9  126.48    5.74
   4  -1  -9  120.62    3.26
   4  -1  -9  129.95    3.68
   4  -1  -9  127.99    7.43
   4  -1  -9  129.74    3.74
   4  -1  -9  128.04    3.33
  -4  -1   8  105.30    5.28
   4  -1  -8  104.86    2.95
   4  -1  -8  106.56    3.25
   4  -1  -8  102.05    6.49
   4  -1  -8  105.31    3.29
  -4  -1   7   82.79    4.60
   4  -1  -7   83.05    2.36
   4  -1  -7   84.23    2.62
   4  -1  -7   87.53    2.67
   4  -1  -7   85.02    2.80
   4  -1  -7   79.18    5.66
   4  -1  -7   85.68    2.91
  -4  -1   6   71.04    4.19
   4  -1  -6   73.74    2.66
   4  -1  -6   69.61    2.35
   4  -1  -6   73.33    2.41
   4  -1  -6   74.19    2.53
   4  -1  -6   72.56    5.36
   4  -1  -6   75.90    2.66
   4  -1  -5  147.15    3.49
   4  -1  -5  149.78    3.52
   4  -1  -5  151.87    3.57
   4  -1  -5  154.81    3.89
   4  -1  -5  158.80    7.79
   4  -1  -5  158.26    3.86
   4  -1  -4  280.51   10.31
   4  -1  -4  279.54    5.23
   4  -1  -4  271.37    4.80
   4  -1  -4  272.25    4.80
   4  -1  -4  276.40    5.33
   4  -1  -4  276.70    4.99
   4  -1  -4  260.28    4.83
   4  -1  -3  143.41    3.39
   4  -1  -3  148.65    3.46
   4  -1  -3  133.62    3.32
   4  -1  -3  145.82    3.50
   4  -1  -3  149.86    3.72
   4  -1  -3  146.01    3.63
   4  -1  -3  147.55    7.36
   4  -1  -2  423.85    6.42
   4  -1  -2  431.52    6.46
   4  -1  -2  427.92    6.53
   4  -1  -2  450.13    6.94
   4  -1  -2  462.29    7.25
   4  -1  -2  437.67    6.72
   4  -1  -2  443.65   12.93
   4  -1  -1   69.36    2.35
   4  -1  -1   70.60    2.37
   4  -1  -1   78.45    2.72
   4  -1  -1   69.52    2.38
   4  -1  -1   75.20    2.59
   4  -1  -1   74.55    2.50
   4  -1  -1   76.07    5.17
   4  -1   0   48.46    2.08
   4  -1   0   51.86    2.03
   4  -1   0   52.76    2.08
   4  -1   0   51.79    4.28
   4  -1   0   53.16    2.24
   4  -1   0   54.80    1.93
   4  -1   0   48.12    2.02
   4  -1   0   49.50    2.02
   4  -1   0   48.90    2.00
   4  -1   0   52.17    4.09
   4  -1   1   42.50    1.95
   4  -1   1   37.13    1.74
   4  -1   1   39.54    1.79
   4  -1   1   43.01    1.85
   4  -1   1   40.68    3.73
   4  -1   1   39.62    1.98
   4  -1   1   42.42    1.71
   4  -1   1   40.28    1.87
   4  -1   1   37.87    1.77
   4  -1   1   40.52    3.67
   4  -1   2  278.67    5.34
   4  -1   2  245.34    4.91
   4  -1   2  271.80    5.06
   4  -1   2  272.30    4.90
   4  -1   2  282.25    9.92
   4  -1   2  261.97    5.30
   4  -1   2  261.64    5.17
   4  -1   2  259.04    4.92
   4  -1   2  271.76    9.60
   4  -1   2  268.40    4.75
   4  -1   3  134.21    3.63
   4  -1   3  122.94    3.14
   4  -1   3  122.98    3.53
   4  -1   3  124.03    6.44
   4  -1   3  126.12    3.36
   4  -1   3  120.67    3.23
   4  -1   4   88.71    2.64
   4  -1   4   89.54    2.98
   4  -1   4   86.85    5.45
   4  -1   4   87.74    2.79
   4  -1   4   87.97    2.74
   4  -1   4   84.63    2.90
   4  -1   5   65.98    2.30
   4  -1   5   65.45    2.56
   4  -1   5   64.79    2.50
   4  -1   5   64.29    2.00
   4  -1   5   70.49    2.52
   4  -1   5   63.62    2.55
   4  -1   5   66.12    2.39
   4  -1   6  261.13    4.96
   4  -1   6  257.01    5.09
   4  -1   6  276.09    5.62
   4  -1   6  256.89    9.72
   4  -1   6  262.72    5.35
   4  -1   6  260.77    5.17
   4  -1   7  308.72    5.69
   4  -1   7  322.23    6.26
   4  -1   7  308.45   10.89
   4  -1   7  314.36    5.93
   4  -1   7  311.84    5.82
   4  -1   8  338.85    6.02
   4  -1   8  347.11    6.58
   4  -1   8  328.56   11.39
   4  -1   8  334.05    6.20
   4  -1   8  326.49    6.08
   4  -1   9  113.45    3.32
   4  -1   9  117.22    3.74
   4  -1   9  107.28    6.48
   4  -1   9  106.87    3.31
   4  -1  10   42.72    2.02
   4  -1  10   39.11    2.17
   4  -1  10   35.60    3.77
   4  -1  10   38.13    1.96
   4  -1  10   38.59    2.00
   4  -1  11  103.30    6.50
   4  -1  12   71.07    5.40
   4  -1  13  112.09    3.23
   4  -1  13  108.62    3.74
   4  -1  13  107.63    6.78
   4  -1  13  107.12    3.23
   4  -1  13  109.71    3.54
   4  -1  14  204.52    5.18
   4  -1  14  200.19    9.31
   4  -1  14  195.46    4.41
   4  -1  14  201.36    4.88
   4  -1  15  227.34    5.44
   4  -1  15  220.94    9.83
   4  -1  15  212.50    4.48
   4  -1  15  230.61    5.22
   4  -1  16  112.88    6.90
   4  -1  16  120.46    3.86
   4  -1  16  116.60    3.60
   4  -1  17   21.65    3.05
   4  -1  17   17.26    1.45
   4  -1  17   20.02    1.47
   4  -1  18  298.24    5.94
   4  -1  18  287.89    5.55
   4  -1  19    9.29    1.02
   4  -1  19    9.92    0.95
   4  -1  20   13.88    1.13
   4  -1  20   15.21    1.10
   4  -1  21   76.75    2.05
   4  -1  21   72.28    2.01
   4  -1  22    3.56    0.56
   4  -1  22    4.45    0.54
  -4  -1 -23   19.30    0.96
  -4   0  24    0.51    0.30
   4   0 -24   -0.04    0.28
   4   0 -24   -0.43    0.31
   4   0 -23   34.79    1.74
   4   0 -23   36.94    1.58
  -4   0  23   32.98    1.41
   4   0 -23   37.98    1.61
  -4   0  23   37.36    1.32
  -4   0  22    4.41    0.53
   4   0 -22    4.18    0.72
   4   0 -22    4.30    0.61
   4   0 -22    4.66    0.71
   4   0 -21   62.88    2.63
   4   0 -21   67.74    2.45
   4   0 -21   66.71    2.45
   4   0 -20   79.76    5.80
   4   0 -20   80.70    2.81
  -4   0  20   81.17    4.47
   4   0 -20   78.56    2.80
   4   0 -19   82.41    6.13
   4   0 -19   91.49    3.13
  -4   0  19   90.75    4.82
   4   0 -19   86.50    3.04
   4   0 -18    3.13    1.61
   4   0 -18    2.73    0.69
  -4   0  18    1.10    0.75
   4   0 -18    2.67    0.61
   4   0 -17   56.27    5.31
   4   0 -17   55.11    2.56
  -4   0  17   52.57    3.88
   4   0 -17   53.47    2.51
   4   0 -16   29.36    3.94
   4   0 -16   29.51    1.90
  -4   0  16   29.42    3.00
   4   0 -16   30.60    1.53
   4   0 -16   29.70    1.90
   4   0 -15  131.22    3.33
   4   0 -15  144.76    4.26
  -4   0  15  148.00    6.75
   4   0 -15  142.98    8.51
   4   0 -15  145.21    4.25
   4   0 -15  139.94    4.15
   4   0 -14    7.71    2.06
   4   0 -14    9.18    1.11
  -4   0  14    8.69    1.76
   4   0 -13   -0.47    1.17
  -4   0  13    1.26    0.96
   4   0 -13    1.22    0.55
   4   0 -13    1.47    0.45
   4   0 -12    0.25    0.36
   4   0 -12    0.35    0.38
   4   0 -12   -0.65    0.55
   4   0 -12   -0.19    0.34
   4   0 -12    0.51    0.40
   4   0 -12    0.18    0.52
   4   0 -12    0.61    1.02
  -4   0  12   -0.20    0.80
   4   0 -11   53.39    2.17
   4   0 -11   54.04    2.51
   4   0 -11   52.82    2.16
   4   0 -11   51.75    4.90
   4   0 -11   56.37    2.55
   4   0 -11   50.99    2.05
  -4   0  11   53.29    4.10
   4   0 -11   53.17    2.42
   4   0 -10  210.00    4.78
   4   0 -10  200.46    4.15
  -4   0  10  195.50    7.83
   4   0 -10  209.51    4.46
   4   0 -10  199.98    4.38
   4   0 -10  211.98    9.80
   4   0 -10  213.85    4.98
   4   0  -9  108.22    6.83
   4   0  -9  103.76    3.32
   4   0  -9   99.88    3.45
   4   0  -9   96.06    2.80
   4   0  -9   96.36    2.89
   4   0  -9   95.53    2.93
   4   0  -9  102.54    3.18
   4   0  -8  195.86    4.37
   4   0  -8  191.73    4.76
   4   0  -8  190.67    8.96
   4   0  -8  187.58    4.51
   4   0  -8  185.85    3.98
   4   0  -8  191.72    4.16
   4   0  -8  186.75    4.19
   4   0  -8  193.55    3.76
   4   0  -7    0.84    0.35
   4   0  -7    0.34    0.38
   4   0  -7    0.32    0.41
   4   0  -7    0.49    0.35
   4   0  -7    0.18    0.49
   4   0  -7    1.15    0.94
   4   0  -7    0.33    0.47
   4   0  -7    0.89    0.42
   4   0  -7    0.26    0.36
   4   0  -7    0.18    0.47
   4   0  -6 1217.11   23.32
   4   0  -6 1222.92   13.89
   4   0  -6 1194.96   12.78
   4   0  -6 1261.61   12.96
   4   0  -6 1248.90   13.60
   4   0  -6 1217.69   13.37
   4   0  -6 1205.57   13.90
   4   0  -6 1209.55   13.93
   4   0  -6 1149.65   12.81
   4   0  -6 1192.17   13.20
   4   0  -6 1250.08   12.77
   4   0  -5  131.36    3.20
   4   0  -5  142.71    3.53
   4   0  -5  131.64    3.32
   4   0  -5  140.52    3.27
   4   0  -5  138.09    3.29
   4   0  -5  138.52    3.62
   4   0  -5  141.00    3.79
   4   0  -5  140.59    7.31
   4   0  -5  139.16    3.65
   4   0  -5  129.00    3.10
   4   0  -5  134.12    3.06
   4   0  -5  137.83    3.66
   4   0  -4  218.92    4.48
   4   0  -4  208.28    4.11
   4   0  -4  218.82    4.28
   4   0  -4  225.05    4.29
   4   0  -4  231.54    4.65
   4   0  -4  226.34    4.32
   4   0  -4  214.72    4.43
   4   0  -4  225.42    4.81
   4   0  -4  215.04    4.43
   4   0  -4  224.49    9.19
   4   0  -4  223.72    4.66
   4   0  -4  206.30    3.99
   4   0  -4  213.64    3.95
   4   0  -4  225.33    4.74
   4   0  -3   31.87    1.54
   4   0  -3   31.78    1.67
   4   0  -3   30.98    1.53
   4   0  -3   33.80    1.75
   4   0  -3   27.89    1.36
   4   0  -3   29.90    1.40
   4   0  -3   31.45    3.51
   4   0  -3   30.48    1.64
   4   0  -3   30.68    1.63
   4   0  -3   30.93    1.50
   4   0  -3   29.05    1.57
   4   0  -3   29.08    1.51
   4   0  -2   55.40    2.07
   4   0  -2   56.17    2.24
   4   0  -2   53.70    1.98
   4   0  -2   57.47    2.20
   4   0  -2   54.33    1.97
   4   0  -2   55.02    2.15
   4   0  -2   58.37    2.23
   4   0  -2   62.20    4.76
   4   0  -2   58.40    2.10
   4   0  -2   59.46    2.12
   4   0  -2   62.05    2.34
   4   0  -2   53.11    1.86
   4   0  -2   54.33    1.88
   4   0  -1   57.49    1.95
   4   0  -1   61.43    2.04
   4   0  -1   65.67    2.38
   4   0  -1   63.16    4.80
   4   0  -1   71.39    2.55
   4   0  -1   65.17    2.38
   4   0  -1   70.70    4.90
   4   0  -1   60.61    2.14
   4   0  -1   65.33    2.32
   4   0  -1   72.24    2.57
   4   0  -1   59.32    2.05
   4   0   0  920.27   10.57
   4   0   0  885.41   10.26
   4   0   0  918.57   10.38
   4   0   0  987.99   11.33
   4   0   0  971.86   19.55
   4   0   0 1018.26   11.58
   4   0   0  933.50   10.95
   4   0   0  970.04   18.88
   4   0   0  929.06   10.79
   4   0   0  959.53   11.07
   4   0   0  909.59   11.12
   4   0   0  927.67   10.48
   4   0   0 1034.24   11.74
   4   0   1   -0.22    0.38
   4   0   1    0.63    0.36
   4   0   1    0.08    0.33
   4   0   1    0.29    0.38
   4   0   1   -0.18    0.36
   4   0   1   -0.31    0.64
   4   0   1    0.59    0.41
   4   0   1    0.11    0.88
   4   0   1    0.19    0.42
   4   0   1   -0.20    0.30
   4   0   1   -0.27    0.27
   4   0   1    0.04    0.28
   4   0   1   -0.32    0.44
   4   0   2    8.88    0.91
   4   0   2    8.33    0.72
   4   0   2    8.92    0.78
   4   0   2    9.23    0.91
   4   0   2    7.30    0.82
   4   0   2    9.54    1.79
   4   0   2    8.95    0.93
   4   0   2    9.12    1.85
   4   0   2    8.06    0.84
   4   0   2    9.53    0.90
   4   0   2    9.40    0.87
   4   0   2    8.98    0.78
   4   0   2   10.08    0.92
   4   0   3  125.90    2.84
   4   0   3  122.94    3.09
   4   0   3  113.40    2.82
   4   0   3  131.01    3.49
   4   0   3  118.26    3.21
   4   0   3  124.45    6.43
   4   0   3  122.87    3.27
   4   0   3  120.54    3.13
   4   0   3  128.33    3.27
   4   0   3  124.43    6.61
   4   0   3  132.19    3.39
   4   0   4   85.77    2.26
   4   0   4   82.33    2.56
   4   0   4   73.45    2.17
   4   0   4   78.06    2.63
   4   0   4   86.29    2.66
   4   0   4   83.58    2.69
   4   0   4   79.22    2.60
   4   0   4   79.71    2.49
   4   0   4   81.60    2.69
   4   0   5  155.08    3.05
   4   0   5  156.21    3.73
   4   0   5  157.41    3.79
   4   0   5  161.28    3.84
   4   0   5  148.18    3.67
   4   0   5  154.59    3.55
   4   0   5  168.24    4.04
   4   0   5  152.70    7.36
   4   0   6  110.72    3.30
   4   0   6  112.91    2.98
   4   0   6  124.11    6.71
   4   0   6  111.45    3.17
   4   0   6  100.25    2.47
   4   0   6  103.26    6.08
   4   0   6  110.85    3.22
   4   0   6  107.57    3.12
   4   0   6  115.06    3.39
   4   0   6  106.81    3.14
   4   0   7    0.50    0.47
   4   0   7    0.46    0.36
   4   0   7    0.93    0.43
   4   0   7    1.29    1.13
   4   0   7   -0.30    0.35
   4   0   7    0.43    0.42
   4   0   7    0.36    0.44
   4   0   8    0.71    0.43
   4   0   8    0.27    0.37
   4   0   8    0.60    0.90
   4   0   8    1.75    0.51
   4   0   8    0.32    0.46
   4   0   8    0.03    0.39
   4   0   9  324.17    6.27
   4   0   9  305.77   11.08
   4   0   9  317.94    6.10
   4   0   9  306.01    5.91
   4   0  10  615.56    9.39
   4   0  10  583.37   15.83
   4   0  10  610.15    9.08
   4   0  10  604.93    9.05
   4   0  11   96.08    3.41
   4   0  11   97.08    3.27
   4   0  11   96.07    6.33
   4   0  11   96.24    3.23
   4   0  12   34.87    3.89
   4   0  13  120.21    4.12
   4   0  13  102.47    6.70
   4   0  14    0.03    0.45
   4   0  14    0.58    0.39
   4   0  14   -0.85    0.90
   4   0  14    0.70    0.53
   4   0  14    0.91    0.68
   4   0  15  533.03    9.33
   4   0  15  511.31    8.35
   4   0  15  518.39    8.51
   4   0  15  518.47    8.79
   4   0  15  503.25   15.29
   4   0  16   22.58    1.42
   4   0  16   24.37    1.63
   4   0  16   22.48    1.77
   4   0  16   21.68    1.56
   4   0  16   21.35    1.44
   4   0  16   22.75    1.69
   4   0  16   21.82    3.09
   4   0  17  105.60    3.01
   4   0  17  115.18    3.60
   4   0  17  114.09    3.94
   4   0  17  110.55    6.86
   4   0  17  115.73    3.72
   4   0  17  116.91    3.54
   4   0  17  115.20    3.21
   4   0  18  125.64    3.59
   4   0  18  114.64    3.07
   4   0  18  122.52    3.78
   4   0  18  121.50    7.09
   4   0  18  117.29    3.02
   4   0  18  123.16    3.63
   4   0  19  229.59    5.06
   4   0  19  219.65    9.28
   4   0  19  231.76    4.91
   4   0  20   95.40    2.89
   4   0  20   90.77    2.96
   4   0  21    6.67    0.79
   4   0  21    8.13    0.80
  -4   0 -21    7.63    0.73
   4   0  22  181.26    3.73
  -4   0 -22  181.81    3.43
   4   0  23    8.29    0.73
   4   0  23    9.37    0.73
  -4   0 -23    9.01    0.68
   4   1 -24    9.18    0.79
   4   1 -24   10.73    0.75
   4   1 -23   24.49    1.20
  -4   1  23   22.32    1.09
  -4   1  23   22.85    0.96
   4   1 -23   22.86    1.35
   4   1 -23   24.83    1.22
   4   1 -22  228.76    4.24
   4   1 -22  230.42    4.77
   4   1 -22  227.03    4.21
   4   1 -21  176.23    3.87
   4   1 -21  168.94    4.27
   4   1 -21  167.43    3.78
   4   1 -20   29.21    1.63
   4   1 -20   29.37    1.61
   4   1 -20   30.22    1.87
   4   1 -19  130.51    4.07
   4   1 -19  129.81    3.16
   4   1 -19  122.50    7.13
   4   1 -19  137.17    3.70
  -4   1  19  134.02    5.78
   4   1 -19  135.17    3.67
   4   1 -18  190.53    4.54
   4   1 -18  181.17    4.98
   4   1 -18  184.37    4.05
   4   1 -18  186.02    9.08
   4   1 -18  187.52    4.51
  -4   1  18  187.22    7.17
   4   1 -17   87.42    3.08
   4   1 -17   88.82    3.57
   4   1 -17   84.07    2.79
   4   1 -17   77.40    2.27
   4   1 -17   82.55    6.22
   4   1 -17   87.31    3.09
  -4   1  17   88.85    5.04
   4   1 -16   75.13    2.89
   4   1 -16   73.22    3.27
   4   1 -16   77.72    2.77
   4   1 -16   69.74    2.25
   4   1 -16   73.46    5.91
   4   1 -16   76.83    2.93
  -4   1  16   82.09    4.95
   4   1 -15    8.63    0.99
   4   1 -15    9.38    2.26
   4   1 -15    9.61    1.07
   4   1 -15    9.05    1.22
   4   1 -15    9.41    1.07
  -4   1  15    8.51    1.71
   4   1 -14   13.42    1.26
   4   1 -14   13.05    2.57
   4   1 -14   13.92    1.30
   4   1 -14   12.45    1.38
  -4   1  14   15.03    2.28
   4   1 -14   13.58    1.28
   4   1 -13  284.75   11.58
  -4   1  13  280.68    9.83
   4   1 -13  266.73    5.72
   4   1 -12   21.10    3.10
   4   1 -12   20.40    1.50
  -4   1  12   19.60    2.68
   4   1 -11  132.57    3.88
   4   1 -11  137.66    7.80
   4   1 -11  136.90    3.88
   4   1 -11  142.62    4.00
   4   1 -11  142.80    4.40
   4   1 -10  273.96    5.71
   4   1 -10  275.21    5.66
   4   1 -10  278.15   11.01
   4   1 -10  290.85    5.76
   4   1 -10  271.46    6.15
   4   1  -9  125.72    3.69
   4   1  -9  126.18    3.99
   4   1  -9  118.74    3.87
   4   1  -9  126.22    7.23
   4   1  -9  130.86    3.68
   4   1  -9  125.99    3.17
   4   1  -9  119.65    3.14
   4   1  -8  103.71    3.29
   4   1  -8  107.44    3.55
   4   1  -8  101.83    3.47
   4   1  -8   99.37    6.34
   4   1  -8  107.56    3.28
   4   1  -8  107.33    2.90
   4   1  -8  109.61    2.92
   4   1  -7   83.86    2.49
   4   1  -7   85.90    3.09
   4   1  -7   84.18    3.04
   4   1  -7   84.64    5.78
   4   1  -7   88.04    2.90
   4   1  -7   81.90    2.90
   4   1  -7   80.28    2.64
   4   1  -7   78.96    2.45
   4   1  -6   74.06    2.34
   4   1  -6   75.30    2.32
   4   1  -6   74.11    2.83
   4   1  -6   77.05    2.82
   4   1  -6   74.01    2.82
   4   1  -6   75.55    2.56
   4   1  -6   70.71    2.63
   4   1  -6   84.76    5.72
   4   1  -6   78.34    2.69
   4   1  -6   77.07    2.72
   4   1  -5  151.47    3.45
   4   1  -5  161.14    3.71
   4   1  -5  152.01    3.32
   4   1  -5  155.00    4.16
   4   1  -5  150.99    3.97
   4   1  -5  154.75    3.97
   4   1  -5  165.59    3.80
   4   1  -5  151.02    3.90
   4   1  -5  153.79    7.63
   4   1  -5  163.99    3.93
   4   1  -5  161.10    3.97
   4   1  -4  265.42    5.27
   4   1  -4  280.49    5.64
   4   1  -4  279.70    5.35
   4   1  -4  283.41    5.08
   4   1  -4  264.96    4.65
   4   1  -4  285.32    4.87
   4   1  -4  277.53    4.75
   4   1  -4  300.75    5.24
   4   1  -4  290.61   10.47
   4   1  -4  284.86    5.30
   4   1  -4  268.83    4.59
   4   1  -4  285.38    5.56
   4   1  -3  134.22    3.59
   4   1  -3  159.38    4.05
   4   1  -3  149.03    3.67
   4   1  -3  154.34    3.62
   4   1  -3  144.65    3.24
   4   1  -3  149.75    3.31
   4   1  -3  151.77    3.40
   4   1  -3  156.68    3.68
   4   1  -3  150.08    3.68
   4   1  -3  153.19    7.52
   4   1  -3  144.05    3.19
   4   1  -3  148.02    3.82
   4   1  -2  410.11    6.75
   4   1  -2  436.48    7.19
   4   1  -2  426.80    6.59
   4   1  -2  436.44    6.13
   4   1  -2  430.91    6.33
   4   1  -2  420.19    6.04
   4   1  -2  435.21    6.67
   4   1  -2  447.99    6.80
   4   1  -2  433.47   12.74
   4   1  -2  444.74    7.05
   4   1  -2  421.38    5.98
   4   1  -1   68.90    2.58
   4   1  -1   70.38    2.36
   4   1  -1   69.54    2.20
   4   1  -1   73.87    2.50
   4   1  -1   69.77    2.12
   4   1  -1   71.32    2.31
   4   1  -1   78.00    2.58
   4   1  -1   76.37    2.52
   4   1  -1   74.09    5.10
   4   1  -1   70.46    2.51
   4   1  -1   67.51    2.03
   4   1  -1   72.23    2.01
   4   1   0   51.59    1.96
   4   1   0   49.24    1.69
   4   1   0   49.33    1.64
   4   1   0   53.18    2.22
   4   1   0   50.01    1.90
   4   1   0   55.30    2.12
   4   1   0   48.58    4.15
   4   1   0   49.87    3.97
   4   1   0   47.47    2.05
   4   1   0   49.10    2.06
   4   1   1   43.27    3.69
   4   1   1   36.12    1.83
   4   1   1   39.29    1.90
   4   1   1   38.85    1.69
   4   1   1   37.98    1.81
   4   1   1   40.39    1.74
   4   1   1   40.70    1.87
   4   1   1   43.03    1.85
   4   1   1   43.26    3.90
   4   1   1   40.36    1.47
   4   1   1   40.47    1.55
   4   1   1   39.94    1.85
   4   1   2  289.07    5.18
   4   1   2  261.49    4.90
   4   1   2  313.92    4.43
   4   1   2  339.07    4.71
   4   1   2  264.74    5.27
   4   1   2  259.78    4.86
   4   1   2  254.83    4.86
   4   1   2  250.06    4.65
   4   1   2  296.22    4.66
   4   1   2  283.87    5.05
   4   1   2  286.16   10.05
   4   1   2  262.41    9.25
   4   1   3  121.87    3.15
   4   1   3  121.59    3.25
   4   1   3  117.69    3.06
   4   1   3  121.43    6.24
   4   1   3  133.72    3.37
   4   1   3  117.90    3.15
   4   1   3  114.49    3.30
   4   1   3  123.95    3.41
   4   1   4   90.50    2.79
   4   1   4   84.10    2.53
   4   1   4   88.17    2.64
   4   1   4   85.54    5.33
   4   1   4   86.64    2.73
   4   1   4   86.36    2.83
   4   1   4   85.51    2.85
   4   1   4   84.85    2.78
   4   1   5   74.49    2.61
   4   1   5   70.47    2.60
   4   1   5   68.94    2.50
   4   1   5   76.32    2.61
   4   1   5   70.73    1.91
   4   1   5   68.46    2.51
   4   1   6  310.38    5.57
   4   1   6  339.05    5.53
   4   1   6  278.21    5.42
   4   1   6  271.34    5.45
   4   1   6  260.52    5.19
   4   1   6  295.16   10.33
   4   1   6  259.31    4.67
   4   1   6  277.27    5.42
   4   1   7  386.70    6.42
   4   1   7  386.62    6.06
   4   1   7  306.80    6.03
   4   1   7  309.11    5.79
   4   1   7  360.53   11.66
   4   1   7  325.56    6.05
   4   1   8  329.52    6.29
   4   1   8  324.49    5.92
   4   1   8  332.05    6.16
   4   1   9  107.87    3.03
   4   1   9  104.69    3.27
   4   1   9  106.23    3.44
   4   1   9  101.56    3.11
   4   1   9  104.65    6.39
   4   1  10   40.09    2.06
   4   1  10   35.02    1.72
   4   1  10   36.13    1.82
   4   1  10   38.86    3.96
   4   1  10   34.95    1.97
   4   1  10   35.27    1.81
   4   1  10   37.94    1.97
   4   1  11  111.47    6.74
   4   1  12   71.08    5.40
   4   1  13  102.57    3.39
   4   1  13  109.94    6.80
   4   1  13  102.41    2.88
   4   1  13  103.52    3.42
   4   1  13  104.25    3.42
   4   1  14  198.24    4.78
   4   1  14  204.27    9.35
   4   1  14  192.09    3.99
   4   1  14  207.74    4.90
   4   1  14  201.16    4.85
   4   1  15  214.51    9.56
   4   1  15  211.51    4.09
   4   1  15  225.11    5.10
   4   1  15  217.80    4.92
   4   1  16  118.62    7.03
   4   1  16  119.64    3.58
   4   1  16  116.13    3.46
   4   1  17   18.91    2.78
  -4   1 -17   19.22    1.25
   4   1  17   19.40    1.42
   4   1  17   18.10    1.31
  -4   1 -18  290.32    5.06
   4   1  18  292.89   10.68
   4   1  18  296.23    5.63
   4   1  19   11.27    1.01
  -4   1 -19   10.71    0.88
   4   1  19   11.40    0.93
   4   1  20   13.30    1.13
   4   1  20   14.58    1.08
   4   1  20   13.62    0.97
  -4   1 -20   13.90    0.93
   4   1  21   78.35    2.48
  -4   1 -21   76.49    2.06
   4   1  21   76.81    1.99
   4   1  22    4.34    0.54
   4   1  22    3.37    0.53
   4   1  23   18.00    1.00
   4   2 -23   78.36    2.14
   4   2 -22   26.86    1.43
   4   2 -22   33.02    1.51
   4   2 -21   30.72    1.56
   4   2 -21   32.38    1.32
   4   2 -20   11.61    0.88
   4   2 -20   10.69    0.83
   4   2 -20   11.76    1.07
   4   2 -20    9.09    1.02
   4   2 -20   11.24    0.89
   4   2 -19   23.94    1.38
   4   2 -19   26.87    1.38
   4   2 -19   24.88    1.60
   4   2 -19   24.75    1.34
   4   2 -18   75.05    2.58
   4   2 -18   76.48    2.46
   4   2 -18   73.02    2.86
   4   2 -18   74.79    2.48
   4   2 -17   86.70    5.71
   4   2 -17   90.64    2.85
   4   2 -17   89.38    2.96
  -4   2  17   87.82    4.67
   4   2 -17   92.14    3.36
   4   2 -17   97.87    2.90
   4   2 -16   30.26    3.39
   4   2 -16   32.30    1.70
  -4   2  16   35.46    3.12
   4   2 -16   29.76    1.95
   4   2 -16   34.24    1.75
   4   2 -15  162.19    8.05
   4   2 -15  168.84    4.10
  -4   2  15  171.18    7.15
   4   2 -15  171.37    4.81
   4   2 -15  179.57    4.20
   4   2 -14  410.10   13.06
   4   2 -14  409.84    6.82
  -4   2  14  419.02   11.81
   4   2 -14  404.28    6.76
   4   2 -14  405.62    7.81
   4   2 -13   22.86    1.74
   4   2 -13   25.97    3.22
   4   2 -13   23.79    1.53
  -4   2  13   22.19    2.82
   4   2 -13   21.02    1.22
   4   2 -13   26.38    1.60
   4   2 -12  339.38    5.48
   4   2 -12  357.35    7.19
   4   2 -12  346.53    7.41
   4   2 -12  358.98   12.16
   4   2 -12  358.43    6.31
   4   2 -12  358.47    6.29
   4   2 -11   28.22    3.42
   4   2 -11   30.06    1.68
   4   2 -10  328.76    5.97
   4   2 -10  332.66    6.78
   4   2 -10  321.35   11.40
   4   2  -9   47.49    2.16
   4   2  -9   46.22    2.08
   4   2  -9   44.77    2.34
   4   2  -9   47.57    4.29
   4   2  -8  534.35    7.31
   4   2  -8  550.22    8.91
   4   2  -8  539.61    7.97
   4   2  -8  553.28   14.94
   4   2  -8  531.22    7.87
   4   2  -8  528.36    8.65
   4   2  -8  555.45    8.36
   4   2  -8  529.84    8.84
   4   2  -8  548.15    9.30
   4   2  -7  206.94    5.08
   4   2  -7  196.95    4.87
   4   2  -7  208.31    4.79
   4   2  -7  199.30    4.00
   4   2  -7  195.85    8.62
   4   2  -7  208.09    4.44
   4   2  -7  198.92    5.00
   4   2  -7  208.32    5.28
   4   2  -6    2.29    0.65
   4   2  -6    2.15    0.69
   4   2  -6    2.37    0.59
   4   2  -6    1.66    0.41
   4   2  -6    1.62    1.20
   4   2  -6    2.49    0.59
   4   2  -6    1.99    0.65
   4   2  -6    2.29    0.59
   4   2  -5   64.76    2.62
   4   2  -5   66.10    2.67
   4   2  -5   63.66    2.12
   4   2  -5   66.83    2.38
   4   2  -5   63.29    4.83
   4   2  -5   64.33    2.75
   4   2  -5   67.73    2.78
   4   2  -4    0.63    0.43
   4   2  -4    0.45    0.42
   4   2  -4   -0.04    0.34
   4   2  -4    0.05    0.50
   4   2  -4    0.55    0.97
   4   2  -4    0.45    0.38
   4   2  -4    0.53    0.41
   4   2  -4    1.19    0.52
   4   2  -4    0.38    0.33
   4   2  -3   95.11    3.26
   4   2  -3   90.48    3.15
   4   2  -3   86.58    2.97
   4   2  -3   94.29    2.67
   4   2  -3   91.13    2.51
   4   2  -3   97.09    2.86
   4   2  -3   96.06    5.79
   4   2  -3   91.13    3.18
   4   2  -3   92.82    2.82
   4   2  -2   47.35    1.89
   4   2  -2   37.05    2.02
   4   2  -2   35.15    1.88
   4   2  -2   45.08    1.79
   4   2  -2   43.80    1.86
   4   2  -2   42.79    1.89
   4   2  -2   42.26    3.87
   4   2  -2   38.74    2.04
   4   2  -2   40.30    2.08
   4   2  -1  524.95    7.73
   4   2  -1  525.74    7.11
   4   2  -1  511.22    8.33
   4   2  -1  490.66    7.84
   4   2  -1  566.85    7.61
   4   2  -1  558.77   14.04
   4   2  -1  530.66    6.91
   4   2  -1  540.15    7.45
   4   2  -1  527.52    8.18
   4   2  -1  529.10    7.87
   4   2  -1  546.32    8.44
   4   2   0   74.90    2.33
   4   2   0   77.36    2.51
   4   2   0   74.32    2.17
   4   2   0   77.84    2.45
   4   2   0   74.41    4.99
   4   2   0   72.54    2.68
   4   2   0   66.95    2.40
   4   2   0   70.80    2.53
   4   2   0   72.45    2.80
   4   2   1   60.65    2.04
   4   2   1   59.65    2.07
   4   2   1   54.23    2.35
   4   2   1   59.99    2.30
   4   2   1   61.68    2.14
   4   2   1   58.01    2.27
   4   2   1   65.80    2.12
   4   2   2   57.83    2.36
   4   2   2   56.42    2.33
   4   2   2   57.34    2.22
   4   2   2   54.00    2.21
   4   2   2   56.54    4.14
   4   2   2   56.40    2.54
   4   2   2   60.23    2.05
   4   2   2   58.89    2.09
   4   2   2   57.12    2.20
   4   2   3  104.33    3.27
   4   2   3   95.58    3.05
   4   2   3   99.60    5.57
   4   2   3   98.05    2.82
   4   2   3  101.01    3.21
   4   2   4   84.98    2.96
   4   2   4   73.64    2.74
   4   2   4   79.81    5.03
   4   2   4   85.37    2.51
   4   2   4   72.98    2.49
   4   2   4   82.39    2.88
   4   2   5   95.70    2.90
   4   2   5  102.74    2.99
   4   2   5  106.48    3.27
   4   2   5  102.98    3.32
   4   2   5   89.94    3.18
   4   2   5  100.36    5.76
   4   2   5   97.53    3.13
   4   2   6  220.68    4.55
   4   2   6  229.23    5.00
   4   2   6  217.70    5.08
   4   2   6  218.94    8.62
   4   2   6  213.39    4.85
   4   2   7  384.32    6.37
   4   2   7  403.05    6.90
   4   2   7  412.53    6.37
   4   2   7  399.44    7.10
   4   2   7  384.51   11.72
   4   2   7  373.06    6.78
   4   2   7  375.85    6.52
   4   2   8  147.62    4.13
   4   2   9  394.38    7.17
   4   2   9  369.14   11.79
   4   2  10  257.25    5.57
   4   2  10  265.26    5.73
   4   2  10  259.11    9.83
   4   2  10  243.09    5.57
   4   2  11  414.13    6.94
   4   2  11  409.51    7.20
   4   2  11  382.67    7.09
   4   2  11  415.00   12.71
   4   2  11  415.57    6.70
   4   2  11  392.69    7.23
   4   2  12   45.13    2.08
   4   2  12   44.28    2.19
   4   2  12   44.32    2.18
   4   2  12   46.15    4.17
   4   2  12   48.11    2.04
   4   2  12   43.30    2.28
   4   2  13   72.46    2.63
   4   2  13   69.63    2.73
   4   2  13   68.52    2.64
   4   2  13   70.60    5.12
   4   2  13   67.64    2.37
   4   2  13   71.68    2.82
   4   2  14  106.83    3.16
   4   2  14  109.25    3.42
   4   2  14  102.91    3.19
   4   2  14  106.93    6.23
   4   2  14  100.96    3.39
   4   2  15  129.75    3.42
   4   2  15  120.72    3.54
   4   2  15  117.38    3.26
   4   2  15  129.30    6.71
   4   2  15  120.54    3.57
   4   2  16   60.45    2.46
   4   2  16   61.04    2.41
   4   2  16   62.74    2.27
   4   2  16   61.12    4.50
   4   2  17   56.13    2.05
   4   2  17   49.64    2.10
   4   2  18   29.30    1.42
   4   2  18   27.49    1.48
   4   2  19    2.56    0.49
   4   2  19    3.77    0.51
   4   2  20   84.11    2.11
   4   2  21   71.32    2.12
   4   3 -20   44.95    1.67
   4   3 -20   47.82    1.58
   4   3 -20   46.53    1.81
   4   3 -19    0.85    0.37
   4   3 -19    0.76    0.33
   4   3 -19    0.91    0.37
   4   3 -18   60.25    2.20
   4   3 -18   62.12    2.12
   4   3 -18   60.30    2.38
   4   3 -17   14.79    1.17
   4   3 -17   11.33    1.17
   4   3 -17   14.82    1.10
   4   3 -17   12.96    1.19
   4   3 -17   11.44    0.83
   4   3 -16   20.09    1.40
   4   3 -16   16.57    1.46
   4   3 -16   21.16    1.39
   4   3 -16   18.01    1.47
   4   3 -15   10.11    1.23
   4   3 -15    9.16    1.03
   4   3 -15   11.05    1.05
   4   3 -15   10.36    1.18
   4   3 -14   57.43    2.44
   4   3 -14   54.77    2.65
   4   3 -14   49.82    2.62
   4   3 -14   54.54    2.44
  -4   3  14   53.45    3.71
   4   3 -13   56.17    2.49
   4   3 -13   57.30    2.15
   4   3 -13   53.89    2.68
   4   3 -13   49.97    2.68
   4   3 -13   57.49    2.55
  -4   3  13   56.94    4.00
   4   3 -12  305.67    6.21
   4   3 -12  316.66    6.79
   4   3 -12  295.10    6.92
   4   3 -12  315.32    6.41
  -4   3  12  310.28    9.81
   4   3 -11   25.18    1.70
   4   3 -11   30.37    1.69
   4   3 -11   27.73    1.82
   4   3 -11   27.26    2.08
   4   3 -11   26.05    1.88
   4   3 -10  292.23    6.26
   4   3 -10  307.33    6.64
   4   3 -10  305.43    6.20
   4   3 -10  312.03    5.91
   4   3 -10  302.96    6.21
   4   3  -9   80.69    3.30
   4   3  -9   79.65    3.13
   4   3  -9   82.79    3.50
   4   3  -9   74.79    2.86
   4   3  -9   78.85    3.02
   4   3  -9   77.50    2.86
   4   3  -9   79.45    3.06
   4   3  -8  261.65    6.09
   4   3  -8  254.12    6.25
   4   3  -8  268.22    5.90
   4   3  -8  252.58    5.46
   4   3  -8  265.65    5.64
   4   3  -8  254.09    5.61
   4   3  -8  260.23    5.73
   4   3  -7  106.01    3.71
   4   3  -7  102.13    3.12
   4   3  -7  105.66    3.84
   4   3  -7  105.46    3.59
   4   3  -7  105.94    3.36
   4   3  -7  107.99    3.52
   4   3  -7  103.58    3.44
   4   3  -7  102.86    3.49
   4   3  -6   10.51    1.17
   4   3  -6    8.59    0.96
   4   3  -6    9.84    1.19
   4   3  -6    9.09    1.09
   4   3  -6    7.79    1.00
   4   3  -6    8.51    1.00
   4   3  -6    7.89    0.91
   4   3  -6    7.50    1.01
   4   3  -5   22.91    1.52
   4   3  -5   25.19    1.74
   4   3  -5   24.90    1.71
   4   3  -4  415.74    7.47
   4   3  -4  409.26    6.94
   4   3  -3   96.87    3.36
   4   3  -3   87.02    2.91
   4   3  -2   95.37    3.35
   4   3  -1  443.07    7.71
   4   3   0   50.80    2.39
   4   3   1  160.41    4.33
   4   3   2  147.32    4.12
   4   3   3  334.65    6.60
   4   3   4   66.77    2.79
   4   3   4   71.92    2.82
   4   3   4   69.39    2.89
   4   3   4   72.15    2.78
   4   3   5  273.59    5.66
   4   3   5  273.57    5.40
   4   3   5  253.44    5.86
   4   3   5  246.12    5.79
   4   3   5  267.85    5.57
   4   3   6  160.97    4.25
   4   3   6  157.37    4.40
   4   3   6  155.15    4.09
   4   3   7   16.11    1.31
   4   3   7   14.26    1.30
   4   3   7   16.01    1.32
   4   3   8   92.14    3.13
   4   3   8   95.34    3.35
   4   3   9   11.69    1.16
   4   3   9    9.96    1.13
   4   3   9    9.16    1.03
   4   3   9    9.56    0.93
   4   3  10  245.95    5.29
   4   3  10  221.90    5.25
   4   3  10  244.31    4.73
   4   3  10  224.50    5.11
   4   3  11   98.99    3.24
   4   3  11   84.67    3.09
   4   3  11   95.93    2.77
   4   3  11   87.28    3.06
   4   3  12  122.70    3.55
   4   3  12  125.12    3.05
   4   3  12  114.85    3.48
   4   3  13  153.07    4.01
   4   3  13  143.48    3.85
   4   3  13  152.35    3.98
   4   3  14    3.21    0.61
   4   3  14    3.81    0.60
   4   3  14    2.60    0.56
   4   3  15   46.70    2.04
   4   3  15   45.78    1.92
   4   3  15   47.15    2.05
   4   3  16   11.04    0.97
   4   3  16   11.39    0.89
   4   3  16   10.28    0.93
   4   3  17   35.36    1.58
   4   3  18    6.96    0.67
   4   3  19   52.08    1.66
   4   4 -17   13.30    0.90
   4   4 -17   12.12    0.79
   4   4 -16  136.78    3.14
   4   4 -16  131.92    2.88
   4   4 -15  102.05    2.89
   4   4 -15  105.00    2.86
   4   4 -15  104.84    2.68
   4   4 -14  140.36    3.60
   4   4 -14  140.27    3.50
   4   4 -14  146.30    3.33
   4   4 -13    9.00    0.98
   4   4 -13    8.23    0.91
   4   4 -13    9.01    0.86
   4   4 -12   78.38    2.86
   4   4 -12   72.75    2.65
   4   4 -12   77.74    2.52
   4   4 -12   79.84    2.37
   4   4 -11   63.87    2.65
   4   4 -11   63.14    2.50
   4   4 -11   61.98    2.30
   4   4 -11   65.10    2.24
   4   4 -10    8.26    0.97
   4   4 -10    6.78    0.84
   4   4 -10    7.79    0.85
   4   4 -10    8.31    0.98
   4   4  -9   15.92    1.37
   4   4  -9   13.57    1.13
   4   4  -9   14.07    1.25
   4   4  -9   16.24    1.24
   4   4  -9   15.38    1.18
   4   4  -9   14.58    1.19
   4   4  -8   21.89    1.61
   4   4  -8   17.30    1.27
   4   4  -8   18.76    1.43
   4   4  -8   19.39    1.38
   4   4  -8   18.89    1.32
   4   4  -8   20.99    1.43
   4   4  -7   65.62    2.75
   4   4  -7   60.08    2.37
   4   4  -7   62.26    2.62
   4   4  -7   62.09    2.36
   4   4  -7   64.96    2.55
   4   4  -7   61.44    2.43
   4   4  -6   32.54    1.94
   4   4  -6   32.51    1.71
   4   4  -6   31.35    1.87
   4   4  -6   26.84    1.39
   4   4  -6   30.92    1.68
   4   4  -6   32.13    1.83
   4   4  -6   30.14    1.71
   4   4  -5  137.61    4.08
   4   4  -5  133.69    3.86
   4   4  -5  125.88    3.12
   4   4  -5  125.99    3.40
   4   4  -5  134.80    3.86
   4   4  -5  130.69    3.53
   4   4  -5  135.33    3.75
   4   4  -4  179.82    4.52
   4   4  -4  175.06    4.33
   4   4  -4  176.63    4.11
   4   4  -4  182.14    4.12
   4   4  -4  179.51    4.56
   4   4  -3   61.90    2.52
   4   4  -3   60.04    2.58
   4   4  -3   58.04    2.26
   4   4  -2   94.16    3.12
  -4   4   2   99.56    3.02
   4   4  -2   91.33    2.82
   4   4  -2   90.46    3.19
   4   4  -2   91.65    2.80
   4   4  -1   38.65    2.00
   4   4  -1   38.79    1.98
  -4   4   1   38.97    1.93
   4   4  -1   39.36    1.82
   4   4  -1   38.56    2.07
   4   4   0   33.17    1.61
   4   4   0   33.23    1.84
   4   4   0   32.26    1.88
   4   4   0   32.50    1.83
  -4   4   0   34.15    1.84
   4   4   1    2.51    0.59
   4   4   1    2.26    0.60
  -4   4  -1    3.31    0.64
   4   4   1    4.08    0.77
   4   4   2   60.45    2.52
  -4   4  -2   62.64    2.58
   4   4   2   60.57    2.53
   4   4   3   87.02    3.01
  -4   4  -3   84.14    3.06
   4   4   3   82.13    2.77
   4   4   3   85.74    3.04
   4   4   4   33.36    1.60
   4   4   4   30.67    1.77
  -4   4  -4   29.13    1.79
   4   4   4   29.59    1.65
   4   4   5  104.18    3.17
   4   4   5  107.49    3.02
   4   4   5  109.34    3.41
   4   4   6  121.20    3.42
   4   4   6  124.24    3.25
   4   4   6  122.44    3.67
   4   4   7   36.43    1.84
   4   4   7   35.00    1.70
   4   4   7   35.76    1.96
   4   4   8  117.52    3.16
   4   4   8  123.90    3.03
   4   4   8  123.57    3.57
   4   4   9   70.99    2.47
   4   4   9   63.96    2.27
   4   4   9   63.84    2.04
   4   4   9   67.06    2.54
   4   4  10  109.42    2.97
   4   4  10  109.62    3.21
   4   4  11   16.53    1.20
   4   4  11   15.15    1.07
   4   4  11   12.76    1.04
   4   4  12    4.31    0.67
   4   4  12    4.38    0.59
   4   4  12    4.27    0.60
   4   4  13    5.02    0.70
   4   4  13    4.80    0.61
   4   4  13    4.30    0.59
   4   4  14    2.70    0.52
   4   4  14    3.81    0.52
   4   4  14    2.71    0.48
   4   4  15    1.57    0.40
   4   4  15    1.78    0.39
   4   4  16   25.25    1.08
   4   5 -10   29.86    1.23
   4   5  -9   45.38    1.59
   4   5  -8   28.48    1.30
   4   5  -8   29.75    1.33
   4   5  -7    6.03    0.63
   4   5  -7    6.83    0.68
   4   5  -6    2.99    0.47
   4   5  -6    2.83    0.52
   4   5  -5   21.06    1.21
   4   5  -5   19.93    1.14
   4   5  -4   12.45    0.96
   4   5  -4   10.80    0.87
   4   5  -4   11.49    0.88
   4   5  -3   83.65    2.52
   4   5  -3   80.18    2.33
   4   5  -3   83.49    2.44
   4   5  -2    2.36    0.45
   4   5  -2    2.40    0.51
   4   5  -1   34.34    1.55
   4   5  -1   33.48    1.45
   4   5  -1   33.44    1.56
   4   5   0    2.11    0.48
   4   5   0    2.53    0.47
   4   5   1   15.75    1.01
   4   5   1   17.71    1.15
  -4   5  -1   15.43    1.02
   4   5   2  163.79    3.42
   4   5   2  171.74    3.61
  -4   5  -2  164.00    3.45
   4   5   3   72.60    2.17
  -4   5  -3   76.19    2.29
   4   5   3   76.55    2.33
   4   5   4   38.83    1.54
  -4   5  -4   41.51    1.68
   4   5   4   42.75    1.71
   4   5   5   28.85    1.33
  -4   5  -5   27.20    1.34
   4   5   5   30.01    1.41
   4   5   6  283.02    4.50
  -4   5  -6  282.15    4.60
   4   5   6  293.90    4.77
   4   5   7   13.79    0.93
  -4   5  -7   15.40    0.99
   4   5   7   15.91    1.02
  -4   5  -8   13.73    0.93
   4   5   8   15.71    0.95
  -4   5  -9   32.70    1.36
   4   5   9   34.75    1.37
   5  -4 -11   28.37    1.13
   5  -4 -10   84.47    2.05
   5  -4  -9   21.75    0.97
   5  -4  -8    5.94    0.58
   5  -4  -7   15.73    0.93
   5  -4  -6   12.95    0.81
   5  -4  -5   53.42    1.68
   5  -4  -4    1.81    0.41
   5  -4  -3   35.46    1.41
   5  -4  -2   10.84    0.90
   5  -4  -2    8.70    0.71
   5  -4  -1   34.80    1.59
   5  -4  -1   31.58    1.35
   5  -4   0  133.16    3.10
   5  -4   0  129.92    2.83
   5  -4   0  125.44    2.81
   5  -4   1   19.70    1.16
   5  -4   1   19.16    1.04
   5  -4   1   18.93    1.06
   5  -4   2   37.10    1.57
   5  -4   2   38.23    1.46
   5  -4   2   37.73    1.50
   5  -4   3   27.67    1.37
   5  -4   3   27.65    1.25
   5  -4   3   28.05    1.29
   5  -4   4   18.99    1.13
   5  -4   4   18.76    1.06
   5  -4   4   18.24    1.01
   5  -4   5   24.05    1.18
   5  -4   5   25.23    1.17
   5  -4   6   44.94    1.59
   5  -4   6   44.82    1.52
   5  -4   7   56.37    1.75
   5  -4   7   59.03    1.72
   5  -4   8   44.57    1.50
   5  -4   8   46.45    1.50
   5  -4   9   32.40    1.23
   5  -4   9   32.13    1.19
  -5  -3  16    0.36    0.23
   5  -3 -15    9.30    0.70
  -5  -3  15    8.63    0.59
   5  -3 -14  120.56    2.55
   5  -3 -14  116.93    2.20
   5  -3 -13   33.42    1.39
   5  -3 -13   33.71    1.25
   5  -3 -12   15.01    0.90
   5  -3 -12   16.80    1.04
   5  -3 -11   11.68    0.85
   5  -3 -11   11.80    0.92
  -5  -3  11    9.02    0.69
   5  -3 -10    2.88    0.48
  -5  -3  10    2.08    0.40
   5  -3  -9   30.03    1.44
  -5  -3   9   23.70    1.12
   5  -3  -8   46.15    1.80
  -5  -3   8   32.62    1.33
   5  -3  -7    8.59    0.81
  -5  -3   7    5.81    0.61
   5  -3  -6  138.04    3.27
  -5  -3   6  105.14    2.42
   5  -3  -5    5.75    0.69
   5  -3  -4    3.93    0.61
   5  -3  -4    4.50    0.70
   5  -3  -3   21.55    1.33
   5  -3  -3   21.47    1.35
   5  -3  -2   34.84    1.70
   5  -3  -2   33.17    1.64
   5  -3  -2   36.26    1.76
   5  -3  -1   62.06    2.27
   5  -3  -1   66.55    2.39
   5  -3   0   79.97    2.62
   5  -3   0   79.61    2.62
   5  -3   0   80.78    2.64
   5  -3   1   11.68    1.02
   5  -3   1   12.00    1.03
   5  -3   1   13.83    1.11
   5  -3   2  125.09    3.33
   5  -3   2  137.71    3.53
   5  -3   2  136.19    3.47
   5  -3   2  131.39    3.06
   5  -3   3   13.91    1.12
   5  -3   3   12.60    1.04
   5  -3   3   13.41    1.08
   5  -3   4   40.45    1.87
   5  -3   4   36.59    1.76
   5  -3   4   37.94    1.64
   5  -3   5   42.10    1.90
   5  -3   5   39.01    1.81
   5  -3   5   38.19    1.67
   5  -3   6   52.60    2.09
   5  -3   6   51.62    1.93
   5  -3   7   22.29    1.36
   5  -3   7   21.56    1.27
   5  -3   8   26.01    1.48
   5  -3   8   24.56    1.41
   5  -3   8   24.75    1.34
   5  -3   9   18.69    1.22
   5  -3   9   17.63    1.18
   5  -3  10    6.97    0.76
   5  -3  10    7.34    0.77
   5  -3  11   13.57    0.99
   5  -3  12   21.92    1.18
   5  -3  13    7.68    0.69
   5  -3  14    3.00    0.44
   5  -3  14    3.30    0.46
  -5  -2  19   19.52    0.82
  -5  -2  18   21.42    0.92
  -5  -2  17   59.19    1.47
   5  -2 -17   56.92    1.59
  -5  -2  16   30.36    1.10
   5  -2 -16   30.85    1.28
  -5  -2  15   29.92    1.13
   5  -2 -15   29.86    1.35
   5  -2 -15   32.23    1.30
   5  -2 -14  108.90    2.78
   5  -2 -14  103.20    2.68
  -5  -2  14   99.30    2.14
   5  -2 -14  104.51    2.53
   5  -2 -14   98.73    2.85
   5  -2 -13   11.39    0.99
   5  -2 -13    8.81    0.89
  -5  -2  13    9.32    0.67
   5  -2 -13   10.91    0.85
   5  -2 -13   10.21    0.87
   5  -2 -12    5.20    0.73
   5  -2 -12    5.55    0.68
   5  -2 -12    5.35    0.71
   5  -2 -12    5.96    0.76
   5  -2 -11   27.78    1.56
   5  -2 -11   31.07    1.54
   5  -2 -11   29.76    1.56
   5  -2 -11   30.84    1.59
   5  -2 -11   30.95    3.40
   5  -2 -10  101.21    2.85
   5  -2 -10   99.74    2.96
   5  -2 -10  105.40    3.03
   5  -2 -10  106.36    6.35
   5  -2  -9  199.13    4.23
   5  -2  -9  200.84    4.42
   5  -2  -9  218.96    4.52
   5  -2  -9  209.03    8.95
   5  -2  -8   23.53    1.40
   5  -2  -8   22.65    1.45
   5  -2  -8   24.14    1.43
   5  -2  -8   24.73    1.49
   5  -2  -8   24.53    3.04
   5  -2  -7    7.77    0.88
   5  -2  -7    8.95    0.95
   5  -2  -7    7.85    1.94
   5  -2  -6   45.29    1.98
   5  -2  -6   51.72    2.11
   5  -2  -6   52.04    4.41
   5  -2  -5   24.61    1.48
   5  -2  -5   24.76    1.50
   5  -2  -5   26.32    1.51
   5  -2  -5   22.91    3.06
   5  -2  -4   33.72    1.70
   5  -2  -4   35.33    1.81
   5  -2  -4   37.63    1.83
   5  -2  -4   37.76    3.96
   5  -2  -4   35.55    1.53
   5  -2  -3  127.95    3.39
   5  -2  -3  130.29    3.52
   5  -2  -2   10.04    0.99
   5  -2  -2    7.50    0.85
   5  -2  -2   10.00    0.98
   5  -2  -1   68.55    2.53
   5  -2  -1   64.16    2.39
   5  -2   0    0.20    0.49
   5  -2   0    0.17    0.44
   5  -2   0    0.72    0.59
   5  -2   1  233.12    4.45
   5  -2   1  220.12    4.54
   5  -2   1  211.76    4.62
   5  -2   1  219.74    4.78
   5  -2   1  239.37    9.31
   5  -2   1  227.46    4.57
   5  -2   1  244.18    4.41
   5  -2   2  153.43    3.61
   5  -2   2  153.64    3.52
   5  -2   2  148.05    3.88
   5  -2   2  143.18    3.73
   5  -2   2  153.96    3.91
   5  -2   3  212.78    4.41
   5  -2   3  215.07    4.21
   5  -2   3  224.96    4.36
   5  -2   3  214.08    4.61
   5  -2   3  212.10    4.70
   5  -2   4   84.02    2.68
   5  -2   4   88.92    2.61
   5  -2   4   84.43    2.84
   5  -2   4   81.76    2.84
   5  -2   5   48.34    1.93
   5  -2   5   43.24    2.00
   5  -2   5   48.05    2.06
   5  -2   5   43.96    2.06
   5  -2   6  191.02    4.00
   5  -2   6  194.97    4.27
   5  -2   6  180.48    4.31
   5  -2   7   45.01    1.83
   5  -2   7   44.67    1.94
   5  -2   8  105.38    2.88
   5  -2   8  110.19    3.05
   5  -2   8  104.97    3.16
   5  -2   9   54.32    2.27
   5  -2   9   57.40    2.07
   5  -2   9   58.91    2.15
   5  -2   9   57.47    2.28
   5  -2  10   99.00    3.06
   5  -2  10  106.95    2.82
   5  -2  10  108.91    2.89
   5  -2  10  105.84    3.02
   5  -2  11   20.26    1.35
   5  -2  11   21.65    1.23
   5  -2  11   22.56    1.24
   5  -2  11   20.02    1.44
   5  -2  12    5.32    0.60
   5  -2  12    6.15    0.80
   5  -2  12    6.10    0.67
   5  -2  12    5.55    0.79
   5  -2  13   21.76    1.36
   5  -2  13   23.84    1.21
   5  -2  13   22.50    1.12
   5  -2  14    0.38    0.36
   5  -2  14    0.66    0.31
   5  -2  15   11.37    0.75
   5  -2  17   66.53    1.82
   5  -1 -20   40.07    1.40
  -5  -1  20   36.99    1.15
  -5  -1  19   24.81    0.99
   5  -1 -19   27.67    1.28
   5  -1 -18  197.31    3.86
   5  -1 -18  199.25    3.94
   5  -1 -17   17.20    1.14
   5  -1 -17   16.41    1.14
   5  -1 -16   33.34    1.70
   5  -1 -16   30.42    1.35
   5  -1 -15   48.78    2.12
   5  -1 -15   49.35    2.10
   5  -1 -15   43.89    1.70
   5  -1 -14   71.30    2.19
   5  -1 -14   62.77    2.15
  -5  -1  14   63.49    3.73
   5  -1 -14   70.52    2.64
   5  -1 -14   66.48    5.29
   5  -1 -14   69.94    2.57
   5  -1 -13  116.66    2.97
   5  -1 -13  121.73    3.16
  -5  -1  13  112.96    5.08
   5  -1 -13  123.87    3.59
   5  -1 -13  127.08    7.48
   5  -1 -13  124.71    3.56
  -5  -1  12  119.90    5.32
   5  -1 -12  123.40    7.44
   5  -1 -12  123.98    3.63
   5  -1 -12  120.40    3.23
   5  -1 -12  119.07    3.06
  -5  -1  11    4.59    1.27
   5  -1 -11    5.15    1.69
   5  -1 -11    5.43    0.80
   5  -1 -11    4.42    0.65
   5  -1 -11    5.57    0.79
  -5  -1  10   79.01    4.42
   5  -1 -10   89.51    6.41
   5  -1 -10   86.06    3.01
   5  -1 -10   76.19    2.53
   5  -1 -10   81.35    2.72
  -5  -1   9   53.74    3.67
   5  -1  -9   58.43    2.47
   5  -1  -9   53.38    4.94
   5  -1  -9   49.10    2.04
   5  -1  -9   54.42    2.26
  -5  -1   8   47.28    3.49
   5  -1  -8   42.94    1.94
   5  -1  -8   47.22    2.15
   5  -1  -8   50.43    2.30
   5  -1  -8   48.87    4.69
  -5  -1   7  145.08    6.01
   5  -1  -7  158.74    4.11
   5  -1  -7  158.90    8.38
   5  -1  -7  144.92    3.67
   5  -1  -7  150.88    3.88
   5  -1  -7  147.91    3.62
  -5  -1   6  259.00    8.25
   5  -1  -6  291.79    5.69
   5  -1  -6  299.07   11.51
   5  -1  -6  261.76    5.14
   5  -1  -6  278.80    5.42
   5  -1  -6  267.24    5.06
   5  -1  -5  133.99    3.45
   5  -1  -5  148.85    3.93
   5  -1  -5  146.43    7.95
  -5  -1   5  132.61    5.71
   5  -1  -5  141.67    3.30
   5  -1  -5  130.22    3.50
   5  -1  -5  143.53    3.78
   5  -1  -4  107.46    3.27
   5  -1  -4  107.15    6.72
   5  -1  -4   97.53    2.90
   5  -1  -4  104.86    2.98
   5  -1  -4   96.21    2.99
   5  -1  -4  103.17    3.11
   5  -1  -3   17.09    1.22
   5  -1  -3   18.71    1.34
   5  -1  -3   18.05    1.30
   5  -1  -2  375.49    6.42
   5  -1  -2  369.08   12.38
   5  -1  -2  337.73    5.85
   5  -1  -2  342.38    5.91
   5  -1  -2  381.96    6.27
   5  -1  -2  364.05    6.20
   5  -1  -1  471.24    7.27
   5  -1  -1  489.36   14.22
   5  -1  -1  422.14    6.75
   5  -1  -1  437.88    6.89
   5  -1  -1  526.30    8.04
   5  -1  -1  491.70    7.30
   5  -1   0    9.33    0.88
   5  -1   0    8.99    0.89
   5  -1   0   11.67    1.15
   5  -1   0    9.84    0.99
   5  -1   0   12.16    1.23
   5  -1   1  260.93    5.00
   5  -1   1  253.91    5.60
   5  -1   1  229.71    4.70
   5  -1   1  230.45    4.76
   5  -1   1  246.46    4.92
   5  -1   1  232.54    4.84
   5  -1   1  263.09    5.44
   5  -1   1  240.28    4.65
   5  -1   2  227.60    5.19
   5  -1   2  207.10    4.47
   5  -1   2  197.95    4.31
   5  -1   2  204.65    4.53
   5  -1   2  213.89    4.52
   5  -1   2  231.97    5.03
   5  -1   2  206.61    4.18
   5  -1   3   28.95    1.52
   5  -1   3   26.13    1.50
   5  -1   3   25.44    1.51
   5  -1   3   28.24    1.76
   5  -1   3   28.02    1.55
   5  -1   3   26.75    1.62
   5  -1   3   28.82    1.59
   5  -1   3   25.41    1.74
   5  -1   4  418.79    7.05
   5  -1   4  378.46    6.28
   5  -1   4  378.86    6.45
   5  -1   4  435.45    7.48
   5  -1   4  415.27    7.07
   5  -1   4  372.78    6.55
   5  -1   4  404.65    6.66
   5  -1   5  175.43    4.41
   5  -1   5  170.08    3.93
   5  -1   5  166.72    4.03
   5  -1   5  180.93    4.58
   5  -1   5  170.81    8.16
   5  -1   5  174.56    4.38
   5  -1   5  168.56    4.19
   5  -1   5  177.48    4.17
   5  -1   6  165.42    4.01
   5  -1   6  155.65    4.15
   5  -1   6  165.29    3.83
   5  -1   6  179.58    4.51
   5  -1   6  169.76    8.10
   5  -1   6  183.70    4.46
   5  -1   6  162.76    4.10
   5  -1   6  176.71    4.19
   5  -1   7  381.28    6.91
   5  -1   7  394.95    7.01
   5  -1   7  388.93   12.38
   5  -1   7  394.38    6.91
   5  -1   7  361.99    6.52
   5  -1   7  381.77    6.53
   5  -1   8   21.60    1.56
   5  -1   8   20.71    1.52
   5  -1   8   22.35    2.95
   5  -1   8   23.69    1.60
   5  -1   8   23.08    1.49
   5  -1   9   46.18    2.28
   5  -1   9   48.37    2.23
   5  -1   9   48.02    4.28
   5  -1   9   50.34    2.26
   5  -1   9   48.30    2.13
   5  -1  10   82.23    3.02
   5  -1  10   76.37    2.84
   5  -1  10   77.25    5.44
   5  -1  10   84.75    2.94
   5  -1  10   82.18    2.82
   5  -1  11   16.88    1.38
   5  -1  11   16.45    1.28
   5  -1  11   16.86    2.57
   5  -1  11   17.57    1.31
   5  -1  11   17.08    1.27
   5  -1  12  100.02    3.28
   5  -1  12   96.81    3.02
   5  -1  12   99.78    6.06
   5  -1  12  103.54    3.09
   5  -1  12  103.34    3.15
   5  -1  13  164.28    3.85
   5  -1  13  158.85    4.13
   5  -1  13  154.23    3.69
   5  -1  14   13.75    1.08
   5  -1  14   14.58    1.10
   5  -1  14   13.53    1.18
   5  -1  14   13.21    0.99
   5  -1  15   23.00    1.29
   5  -1  15   20.92    1.23
   5  -1  15   21.72    1.29
   5  -1  15   20.14    1.35
   5  -1  16   43.50    1.67
   5  -1  16   40.83    1.62
   5  -1  16   44.42    1.75
   5  -1  16   39.27    1.81
   5  -1  17   42.47    1.51
   5  -1  17   39.79    1.47
   5  -1  17   43.33    1.62
   5  -1  17   39.92    1.72
   5  -1  18   12.18    0.75
   5  -1  18   13.66    0.84
   5  -1  18   12.01    0.89
   5  -1  19   42.61    1.52
  -5   0  21   28.49    0.98
   5   0 -21   31.90    1.22
   5   0 -20   13.40    0.89
   5   0 -20   12.86    0.87
   5   0 -19    5.68    0.66
   5   0 -19    4.64    0.62
   5   0 -19    5.42    0.67
   5   0 -19    3.54    0.41
   5   0 -18   97.18    2.72
   5   0 -18   81.46    2.54
   5   0 -18   99.29    2.75
   5   0 -18   76.03    1.88
   5   0 -17    3.51    0.63
   5   0 -17    2.82    0.58
   5   0 -17    3.60    0.67
   5   0 -17    2.90    0.47
   5   0 -16   88.95    2.86
   5   0 -16   93.12    2.92
   5   0 -15   10.32    1.06
   5   0 -15   12.15    1.11
   5   0 -15   10.31    0.84
   5   0 -15   12.08    2.29
   5   0 -15   12.58    1.14
  -5   0  15   12.78    1.71
   5   0 -14   71.16    2.73
   5   0 -14   82.69    2.92
   5   0 -14   77.49    2.33
  -5   0  14   79.65    4.48
   5   0 -14   80.77    5.99
   5   0 -14   84.67    2.96
   5   0 -13  137.56    7.94
   5   0 -13  143.60    3.97
   5   0 -13  148.10    4.01
  -5   0  13  139.87    6.11
   5   0 -13  132.36    3.82
   5   0 -12   32.97    1.58
   5   0 -12   27.84    1.74
   5   0 -12   28.85    1.52
   5   0 -12   32.98    1.91
   5   0 -12   31.53    3.91
   5   0 -12   35.02    1.95
  -5   0  12   30.98    2.97
   5   0 -11   34.91    1.66
   5   0 -11   29.69    1.77
   5   0 -11   33.70    1.67
   5   0 -11   34.76    1.96
  -5   0  11   31.06    2.98
   5   0 -11   29.30    3.67
   5   0 -11   33.13    1.91
   5   0 -10   53.69    2.07
   5   0 -10   50.72    2.29
   5   0 -10   56.01    5.13
   5   0 -10   57.27    2.50
  -5   0  10   53.53    4.00
   5   0 -10   54.65    2.17
  -5   0   9   12.04    1.99
   5   0  -9   15.28    2.75
   5   0  -9   12.30    1.19
   5   0  -9   12.00    1.04
   5   0  -9   10.19    0.95
   5   0  -8  330.63    6.30
   5   0  -8  325.15   12.35
   5   0  -8  318.79    5.72
   5   0  -8  307.80    5.46
  -5   0   7   71.52    4.66
   5   0  -7   79.74    2.58
   5   0  -7   80.69    2.94
   5   0  -7   82.42    6.11
   5   0  -7   79.77    2.69
   5   0  -6   43.20    1.91
   5   0  -6   46.05    2.03
   5   0  -6   48.74    2.24
   5   0  -6   49.78    4.72
   5   0  -6   45.99    1.99
   5   0  -5   64.38    2.31
   5   0  -5   66.54    2.42
   5   0  -4  250.86   10.49
   5   0  -3  329.72   12.05
   5   0  -2 1058.62   22.15
   5   0  -1   22.75    3.20
   5   0   0    0.13    1.07
   5   0   1   60.89    2.44
   5   0   3  514.65   14.44
   5   0   4  531.58    7.46
   5   0   4  575.15   15.32
   5   0   4  497.95   14.22
   5   0   4  481.73    7.55
   5   0   4  491.72    7.64
   5   0   4  472.04    6.70
   5   0   4  471.15    6.94
   5   0   4  505.54    8.24
   5   0   4  511.34    8.10
   5   0   4  528.79    8.29
   5   0   5   15.65    2.38
   5   0   5   12.35    1.10
   5   0   5   13.85    1.15
   5   0   5   13.04    1.11
   5   0   5   11.83    0.96
   5   0   5   12.86    1.23
   5   0   5   12.33    1.19
   5   0   6    0.19    0.35
   5   0   6   -0.68    0.59
   5   0   6   -0.03    0.46
   5   0   6    0.12    0.68
   5   0   6   -0.52    0.52
   5   0   7  246.08    5.27
   5   0   7  239.95    5.02
   5   0   7  252.17    5.20
   5   0   7  258.17    5.54
   5   0   7  242.36    9.83
   5   0   8   49.50    4.41
   5   0   8   46.41    2.12
   5   0   8   51.38    2.26
   5   0   8   47.60    2.26
   5   0   8   51.55    2.38
   5   0   8   47.90    2.32
   5   0   9  556.60   15.24
   5   0   9  569.23    8.30
   5   0   9  563.31    8.49
   5   0   9  558.89    8.68
   5   0   9  586.16    8.85
   5   0   9  568.23    8.81
   5   0  10   52.52    4.54
   5   0  10   49.73    2.13
   5   0  10   53.36    2.31
   5   0  10   51.49    2.39
   5   0  10   52.31    2.36
   5   0  10   50.32    2.33
   5   0  11  279.70    5.76
   5   0  11  284.92    5.33
   5   0  11  293.32    5.68
   5   0  11  285.58    5.69
   5   0  11  279.90   10.57
   5   0  12    6.45    0.91
   5   0  12    6.49    0.82
   5   0  12    5.68    0.82
   5   0  12    6.15    0.81
   5   0  12    4.77    1.45
   5   0  13  137.57    3.84
   5   0  13  142.14    3.71
   5   0  13  142.33    3.41
   5   0  13  144.87    3.72
   5   0  13  144.30    7.37
   5   0  14   10.48    1.08
   5   0  14   10.28    0.97
   5   0  14   11.54    1.03
   5   0  14   10.63    0.90
   5   0  15    2.15    0.59
   5   0  15    1.54    0.44
   5   0  15    1.37    0.47
   5   0  15    1.84    0.48
   5   0  16   91.69    2.32
   5   0  16   97.51    2.78
   5   0  16   95.41    2.89
   5   0  16   90.50    2.52
   5   0  16   95.69    2.76
   5   0  17    2.78    0.53
   5   0  17    2.05    0.48
   5   0  17    2.25    0.44
   5   0  17    1.37    0.39
   5   0  18   42.81    1.58
   5   0  19  144.13    2.82
   5   0  19  142.24    2.79
   5   1 -20   29.35    1.30
   5   1 -20   38.07    1.35
   5   1 -19   22.55    1.25
   5   1 -19   26.91    1.24
   5   1 -18  174.49    3.84
   5   1 -18  196.33    3.76
   5   1 -17   16.83    1.14
   5   1 -17   15.55    1.17
   5   1 -17   17.77    1.17
   5   1 -16   36.18    1.69
   5   1 -16   33.72    1.78
   5   1 -16   38.50    1.74
   5   1 -15   50.53    2.08
   5   1 -15   44.37    1.61
   5   1 -15   49.55    1.89
   5   1 -15   43.20    2.08
   5   1 -15   52.89    2.15
   5   1 -14   65.34    2.63
   5   1 -14   71.45    2.38
  -5   1  14   67.89    4.24
   5   1 -14   64.41    2.02
   5   1 -14   72.15    5.47
   5   1 -14   72.22    2.57
   5   1 -14   76.29    2.65
   5   1 -13  122.81    3.31
   5   1 -13  111.59    3.51
   5   1 -13  123.75    3.00
   5   1 -13  121.79    7.14
   5   1 -13  125.75    3.50
  -5   1  13  116.14    5.74
   5   1 -12  123.63    3.41
  -5   1  12  115.37    5.91
   5   1 -12  121.92    3.04
   5   1 -12  117.82    3.65
   5   1 -12  116.14    7.15
   5   1 -12  125.24    3.56
   5   1 -11    4.53    0.79
   5   1 -11    5.02    1.68
   5   1 -11    5.32    0.83
  -5   1  11    5.70    1.48
   5   1 -11    5.04    0.78
   5   1 -10   86.16    2.92
   5   1 -10   81.50    6.03
   5   1 -10   74.86    2.90
  -5   1  10   71.84    4.74
   5   1 -10   78.26    2.80
   5   1  -9   51.76    2.39
   5   1  -9   57.31    2.39
   5   1  -9   51.71    4.72
   5   1  -9   52.29    2.32
   5   1  -8   48.53    2.20
   5   1  -8   50.19    4.68
   5   1  -8   45.36    1.91
   5   1  -8   44.13    2.17
   5   1  -8   47.22    2.23
   5   1  -7  157.87    4.03
   5   1  -7  153.68    8.11
   5   1  -7  151.61    3.69
   5   1  -7  141.48    3.96
   5   1  -7  148.77    4.07
   5   1  -6  290.69    5.62
   5   1  -6  276.66   10.85
   5   1  -6  277.33    5.77
   5   1  -6  281.91    5.33
   5   1  -6  274.42    5.63
   5   1  -5  150.82    3.92
   5   1  -5  142.91    7.74
   5   1  -5  142.07    3.99
   5   1  -5  133.98    3.76
   5   1  -5  148.01    3.78
   5   1  -5  135.33    3.72
   5   1  -5  140.54    4.19
   5   1  -4  102.99    3.50
   5   1  -4  101.79    3.19
   5   1  -4  109.82    2.94
   5   1  -4  102.45    3.19
   5   1  -4  105.76    3.29
   5   1  -4  109.90    3.29
   5   1  -4  112.22    6.79
   5   1  -3   24.59    1.44
   5   1  -3   22.70    1.58
   5   1  -3   27.32    1.75
   5   1  -3   22.85    1.59
   5   1  -3   22.82    3.30
   5   1  -2  396.01    6.60
   5   1  -2  389.38   12.70
   5   1  -2  396.44    7.12
   5   1  -2  365.51    6.58
   5   1  -2  397.05    6.85
   5   1  -2  370.72    5.81
   5   1  -2  379.00    6.54
   5   1  -2  383.00    6.24
   5   1  -1  464.70    7.57
   5   1  -1  477.76    7.68
   5   1  -1  470.50    7.86
   5   1  -1  496.90    7.43
   5   1  -1  498.04   14.34
   5   1  -1  456.66    7.31
   5   1  -1  470.71    7.08
   5   1  -1  469.28    6.91
   5   1   0   11.22    0.99
   5   1   0   13.27    1.15
   5   1   0   10.99    1.08
   5   1   0   13.52    1.28
   5   1   0   10.72    1.17
   5   1   1  244.21    4.40
   5   1   1  247.13    5.13
   5   1   1  260.02    5.41
   5   1   1  243.15    5.24
   5   1   1  250.13    5.36
   5   1   1  271.99    5.11
   5   1   1  243.47    4.78
   5   1   1  227.77    4.69
   5   1   2  215.79    4.92
   5   1   2  208.42    4.78
   5   1   2  209.50    4.83
   5   1   2  207.47    4.42
   5   1   2  201.45    4.30
   5   1   2  209.76    3.88
   5   1   2  220.33    4.83
   5   1   3   27.81    1.66
   5   1   3   23.91    1.21
   5   1   3   30.80    1.57
   5   1   3   29.67    3.52
   5   1   3   28.63    1.57
   5   1   3   25.56    1.63
   5   1   3   25.19    1.45
   5   1   3   27.06    1.70
   5   1   3   27.44    1.67
   5   1   4  416.85    7.24
   5   1   4  397.32    6.93
   5   1   4  419.20   12.70
   5   1   4  398.29    6.49
   5   1   4  390.06    6.84
   5   1   4  412.71    6.77
   5   1   4  403.56    7.00
   5   1   5  184.34    8.30
   5   1   5  174.65    4.08
   5   1   5  168.38    4.18
   5   1   5  182.12    4.61
   5   1   5  177.15    4.36
   5   1   5  177.31    4.25
   5   1   6  177.38    8.18
   5   1   6  185.08    4.24
   5   1   6  169.84    4.12
   5   1   6  170.47    4.20
   5   1   6  173.47    4.48
   5   1   6  163.12    4.16
   5   1   7  392.38    7.09
   5   1   7  373.67    6.60
   5   1   7  417.98    6.82
   5   1   7  411.94   12.68
   5   1   7  371.19    6.37
   5   1   7  388.91    6.77
   5   1   7  379.47    6.82
   5   1   8   24.82    3.09
   5   1   8   25.87    1.58
   5   1   8   22.19    1.42
   5   1   8   22.09    1.52
   5   1   8   21.38    1.57
   5   1   8   22.40    1.49
   5   1   9   45.77    2.10
   5   1   9   56.60    2.32
   5   1   9   52.50    4.52
   5   1   9   46.95    2.35
   5   1  10   79.63    2.82
   5   1  10   92.38    3.00
   5   1  10   81.81    5.55
   5   1  10   80.27    3.02
   5   1  11   16.28    1.28
   5   1  11   16.35    1.27
   5   1  11   15.53    2.41
   5   1  11   15.41    1.30
   5   1  12   94.97    3.06
   5   1  12   99.40    3.01
   5   1  12  102.57    6.02
   5   1  12   97.04    3.18
   5   1  13  159.51    4.00
   5   1  13  164.45    3.86
   5   1  13  156.71    3.97
   5   1  14   14.20    1.15
   5   1  14   15.42    1.11
   5   1  14   14.22    1.14
   5   1  15   21.69    1.37
   5   1  15   22.09    1.27
   5   1  15   18.88    1.27
   5   1  16   39.27    1.73
   5   1  16   43.19    1.69
   5   1  16   41.06    1.69
   5   1  17   40.29    1.65
   5   1  17   44.84    1.62
   5   1  17   39.66    1.55
   5   1  18   12.51    0.87
   5   1  18   14.13    0.93
   5   1  18   14.08    0.84
   5   2 -19   25.73    1.18
   5   2 -18   30.39    1.39
   5   2 -17   67.44    1.90
   5   2 -17   66.69    1.76
   5   2 -17   64.30    2.17
   5   2 -16   35.25    1.37
   5   2 -16   32.52    1.62
   5   2 -15   36.23    1.46
   5   2 -15   30.80    1.63
   5   2 -14  106.19    2.96
   5   2 -14  111.14    2.73
   5   2 -14  101.07    3.11
   5   2 -13   10.40    0.96
   5   2 -13    8.85    0.98
   5   2 -13   10.69    0.92
   5   2 -12    6.94    0.86
   5   2 -12    6.12    0.80
  -5   2  12    7.24    1.70
   5   2 -12    7.44    0.92
   5   2 -12    7.13    0.81
   5   2 -11   30.56    1.72
   5   2 -11   28.05    1.64
  -5   2  11   28.20    3.03
   5   2 -11   30.89    1.55
   5   2 -11   30.95    1.78
   5   2 -10  108.15    3.32
   5   2 -10   96.38    3.11
   5   2 -10  103.01    3.32
   5   2 -10  108.67    2.93
   5   2 -10  104.75    5.97
   5   2 -10  105.00    2.77
   5   2  -9  214.51    4.30
   5   2  -9  205.54    8.53
   5   2  -9  194.85    4.67
   5   2  -9  208.56    4.88
   5   2  -9  193.19    4.54
   5   2  -9  208.11    4.20
   5   2  -9  200.93    3.91
   5   2  -8   22.92    1.27
   5   2  -8   23.01    1.58
   5   2  -8   25.36    1.44
   5   2  -8   22.26    2.88
   5   2  -8   21.81    1.35
   5   2  -8   23.38    1.53
   5   2  -7    8.37    0.88
   5   2  -7    5.80    1.56
   5   2  -7    6.99    0.73
   5   2  -7    7.09    0.93
   5   2  -7    7.95    0.93
   5   2  -7    7.05    0.93
   5   2  -6   51.09    2.05
   5   2  -6   46.94    4.07
   5   2  -6   47.01    2.24
   5   2  -6   45.82    1.80
   5   2  -6   49.60    2.30
   5   2  -6   46.67    2.11
   5   2  -6   46.13    2.33
   5   2  -5   27.12    1.48
   5   2  -5   27.39    3.17
   5   2  -5   23.70    1.62
   5   2  -5   25.74    1.34
   5   2  -5   25.36    1.64
   5   2  -5   23.69    1.51
   5   2  -5   26.26    1.75
   5   2  -4   32.01    1.88
   5   2  -4   36.15    1.59
   5   2  -4   39.31    1.79
   5   2  -4   39.00    3.74
   5   2  -4   34.45    1.79
   5   2  -4   38.95    2.13
   5   2  -3  131.71    3.48
   5   2  -3  129.03    3.88
   5   2  -3  130.42    3.82
   5   2  -2   10.50    1.01
   5   2  -2    8.15    0.87
   5   2  -2    8.62    0.90
   5   2  -1   63.99    2.40
   5   2  -1   63.90    2.37
   5   2  -1   62.24    2.66
   5   2  -1   66.51    2.45
   5   2  -1   71.20    2.37
   5   2   0    2.27    0.61
   5   2   0    6.69    1.10
   5   2   0    1.34    0.46
   5   2   0    1.75    0.62
   5   2   0    4.75    0.86
   5   2   0    3.93    0.81
   5   2   1  229.73    4.85
   5   2   1  221.33    4.99
   5   2   1  229.33    4.55
   5   2   1  230.94    4.35
   5   2   1  229.34    4.72
   5   2   1  222.99    4.68
   5   2   1  217.20    5.06
   5   2   2  154.94    4.22
   5   2   2  156.77    3.53
   5   2   2  163.57    4.00
   5   2   2  162.59    4.05
   5   2   2  154.75    4.12
   5   2   2  154.05    3.67
   5   2   3  203.56    4.87
   5   2   3  209.12    4.13
   5   2   3  210.77    4.80
   5   2   3  223.02    5.02
   5   2   3  214.22    4.47
   5   2   4   82.52    2.98
   5   2   4   90.16    2.62
   5   2   4   97.08    3.13
   5   2   4   89.31    3.04
   5   2   4   98.05    3.16
   5   2   4   89.74    2.85
   5   2   5   46.01    2.21
   5   2   5   45.32    1.84
   5   2   5   44.91    1.93
   5   2   5   52.49    2.29
   5   2   5   48.49    2.12
   5   2   6  203.66    4.19
   5   2   6  215.66    4.70
   5   2   6  209.03    4.62
   5   2   7   51.91    2.18
   5   2   7   51.37    2.25
   5   2   7   60.31    2.43
   5   2   7   57.04    2.09
   5   2   8  118.00    3.59
   5   2   8  120.54    3.30
   5   2   8  133.92    3.25
   5   2   8  136.34    3.62
   5   2   8  120.13    3.46
   5   2   9   69.25    2.54
   5   2   9   77.52    4.97
   5   2   9   78.42    2.43
   5   2   9   71.62    2.59
   5   2   9   66.54    2.65
   5   2   9   63.45    2.30
   5   2   9   72.04    2.57
   5   2  10  131.42    3.44
   5   2  10  120.48    3.53
   5   2  10  119.45    3.17
   5   2  10  122.73    3.44
   5   2  10  132.91    3.52
   5   2  10  142.13    3.28
   5   2  11   25.67    1.34
   5   2  11   20.83    1.42
   5   2  11   21.55    1.46
   5   2  12    7.28    0.71
   5   2  13   25.37    1.25
   5   2  14    1.13    0.30
   5   2  15   12.56    0.78
   5   2  15   10.92    0.88
   5   2  16   20.40    1.11
   5   2  16   21.11    1.12
   5   2  17   68.19    1.88
   5   2  17   71.51    1.92
   5   3 -16    0.60    0.25
   5   3 -15    7.93    0.60
   5   3 -15   10.61    0.82
   5   3 -14  114.50    2.67
   5   3 -14  124.33    2.96
   5   3 -13   32.39    1.46
   5   3 -13   29.51    1.26
   5   3 -13   34.98    1.60
   5   3 -12   17.68    1.13
   5   3 -12   14.14    0.92
   5   3 -12   17.06    1.17
   5   3 -11   10.84    0.96
   5   3 -11   10.94    0.86
   5   3 -11   12.29    1.02
   5   3 -10    3.76    0.63
   5   3 -10    2.51    0.45
   5   3 -10    3.44    0.59
   5   3  -9   28.89    1.57
   5   3  -9   27.17    1.38
   5   3  -8   43.08    1.93
   5   3  -8   36.71    1.65
   5   3  -7    6.88    0.85
   5   3  -7    6.85    0.77
   5   3  -7    8.06    0.93
   5   3  -6  135.35    3.58
   5   3  -6  125.05    3.18
   5   3  -6  131.54    3.68
   5   3  -5    4.29    0.69
   5   3  -5    4.26    0.63
   5   3  -5    4.45    0.73
   5   3  -4    4.22    0.68
   5   3  -4    4.29    0.73
   5   3  -4    3.91    0.64
   5   3  -3   23.65    1.56
   5   3  -3   22.19    1.39
   5   3  -2   35.89    1.94
   5   3  -2   36.07    1.63
   5   3  -2   34.49    1.76
   5   3  -1   61.18    2.50
   5   3  -1   63.23    2.24
   5   3  -1   62.05    2.19
   5   3  -1   64.75    2.38
   5   3   0   74.70    2.77
   5   3   0   81.44    2.59
   5   3   0   79.08    2.66
   5   3   1   11.01    1.10
   5   3   1   10.31    0.86
   5   3   1   14.06    1.07
   5   3   1   15.11    1.19
   5   3   2  130.76    3.70
   5   3   2  127.52    3.26
   5   3   2  140.60    3.65
   5   3   2  140.69    3.50
   5   3   2  122.86    3.13
   5   3   3   13.90    1.18
   5   3   3   16.29    1.26
   5   3   3   14.37    1.12
   5   3   4   41.68    1.90
   5   3   4   45.23    2.02
   5   3   4   42.62    1.97
   5   3   5   47.35    2.03
   5   3   5   50.29    2.08
[truncated: 6,454,023 more chars]
